# Supplementary material for: Discovery of CD80 and CD86 as recent activation markers on regulatory T cells by protein-RNA single-cell analysis
Source: Genome Med. 2020 Jun 24;12:55. doi: 10.1186/s13073-020-00756-z (PMC7315544; doi:10.1186/s13073-020-00756-z)
Supplement: Supplementary file 4 — Additional file 4: Table S3. Summary statistics of the differentially-expressed markers (protein and mRNA targets) in the CCR9+ T-cell cluster 10. [file 13073_2020_756_MOESM4_ESM.xlsx]

## Sheet: diff.expr.nb.10vs0-9
Table S3. Differentially expressed markers in cluster 10
feature	logFC	Freq. Cluster 10	Freq. Other	p_val_adj
GAPDH	2.19547	1	0.854	2.64046e-194
CD52	1.36963	1	0.999	1.46609e-93
KIAA0101	6.29702	0.453	0.002	7.44717e-92
ICOS-CD278-Ab	2.51973	0.96	0.78	4.65592e-76
POU2AF1	4.70312	0.387	0.009	1.27453e-75
LCK	1.13335	0.96	0.855	2.54001e-74
S100A10	1.64814	1	0.824	7.32667e-74
SELPLG	1.36001	0.933	0.756	2.22878e-68
LGALS9	2.43757	0.853	0.143	2.38677e-67
CD3D	1.02393	1	0.94	4.8448e-66
ICOSLG-CD275-Ab	2.91144	0.96	0.626	3.8671e-63
TRAC	1.12471	1	0.988	1.53045e-60
FYB	1.24812	1	0.752	2.8368e-57
CD3E	0.868022	1	0.963	3.52259e-56
PCNA	2.33006	0.453	0.142	5.66932e-56
LAP3	1.92251	0.68	0.214	1.99975e-55
IL32	1.35032	1	0.98	5.22575e-52
ANXA5	1.8134	0.827	0.313	5.12922e-51
BIN2	1.19406	0.96	0.659	4.09808e-50
CASP5	1.77939	0.733	0.202	4.19059e-48
HLA-A	0.756666	1	1	4.92278e-48
IGBP1	1.53332	0.733	0.263	6.96977e-48
TRIB2	1.56935	0.92	0.462	1.09905e-47
CD44	1.14062	0.933	0.686	8.51921e-45
FYN	1.04483	0.947	0.736	1.80646e-44
CD2.2nd	1.21832	0.973	0.682	1.82971e-40
PTPRC	1.04918	0.893	0.699	1.01663e-38
FAS	2.01055	0.64	0.133	2.07303e-38
CD38	3.35138	0.307	0.02	4.34498e-38
IL23R	2.06446	0.613	0.112	2.95531e-37
CD27	1.22636	0.613	0.609	5.96237e-35
CD37	0.846469	1	0.876	2.42665e-34
GIMAP2	1.27891	0.853	0.444	3.56083e-33
AURKB	4.89628	0.187	0.002	4.70591e-33
CD28	1.61703	0.587	0.187	1.67362e-32
ICOS	1.69438	0.6	0.209	1.25177e-30
NINJ2	2.39096	0.52	0.071	1.20486e-29
DOCK8	1.33271	0.747	0.286	1.33638e-29
CD74	1.43619	0.907	0.707	1.93522e-29
GNAI2	1.58021	0.68	0.19	1.95036e-29
GIMAP5	1.23495	0.747	0.445	8.94406e-29
CD4	0.922288	0.92	0.687	1.72852e-26
CD48	0.761618	0.987	0.926	4.02825e-26
LAT	0.882111	0.88	0.693	5.12053e-25
ITGAE	1.60027	0.427	0.132	3.85182e-24
CD28-CD28-Ab	0.912416	1	0.998	1.39035e-23
APOBEC3G	1.6042	0.587	0.207	2.77089e-23
IL7R-CD127-Ab	-1.29964	0.987	0.997	4.79613e-23
CD86-CD86-Ab	2.47331	0.56	0.334	2.53749e-22
ITGA4	1.55614	0.787	0.362	5.56592e-22
CD5	1.03534	0.827	0.535	8.38513e-22
C10orf54	0.99118	0.76	0.485	9.25325e-21
STAT5A	1.24209	0.573	0.225	1.15818e-20
TIGIT	2.12543	0.453	0.102	1.58553e-20
IFITM2	0.946901	0.867	0.739	4.46327e-20
MCM4	2.65824	0.173	0.023	1.17228e-19
MCM2	2.73235	0.133	0.024	5.68482e-19
PASK	1.98011	0.493	0.121	1.0877e-18
ITGB2	0.909496	0.92	0.754	2.16228e-18
IL2RB	1.20812	0.72	0.393	2.60193e-18
TNFSF10	1.27503	0.707	0.301	6.03418e-18
PTTG2	2.67963	0.16	0.019	3.74753e-17
IL12RB1	1.69484	0.413	0.092	4.66969e-17
HAVCR2	3.35138	0.187	0.012	5.19408e-17
CCR9	5.42672	0.427	0.009	1.27938e-16
CXCR4	-0.983919	0.507	0.927	3.88158e-16
TOP2A	4.61907	0.173	0.003	5.59825e-15
ADA	1.61978	0.427	0.13	2.58429e-14
CD247	1.21111	0.6	0.209	4.26343e-14
CD2	1.21588	0.52	0.219	5.59283e-14
CD3G	1.21835	0.453	0.19	2.51067e-13
CTLA4	1.82448	0.6	0.182	2.73339e-13
F5	2.14932	0.267	0.049	1.48795e-12
VPS28	0.915268	0.707	0.354	1.8663e-12
CBLB	1.72842	0.307	0.068	1.91359e-12
LAMP1	0.75526	0.773	0.525	2.54852e-12
CCND2	1.172	0.427	0.244	5.92665e-12
CD79B	1.80742	0.28	0.055	3.2225e-11
CD6	0.724234	0.88	0.694	3.82696e-11
PIK3IP1	0.647005	0.88	0.784	6.28643e-11
STAT4	1.21217	0.387	0.161	1.96074e-10
CTLA4-CD152-Ab	1.3145	0.64	0.364	2.00238e-10
LGALS1	1.95388	0.68	0.302	3.7345e-10
PRDM1	1.51577	0.36	0.164	8.60376e-10
RGS1	1.28477	0.8	0.567	1.49824e-09
RPN2	0.91796	0.547	0.278	2.10872e-09
ARL4C	0.755022	0.867	0.625	2.33987e-09
CD7-CD7-Ab	-0.757967	1	1	2.45686e-09
GAB2	2.90955	0.107	0.006	2.56127e-09
STAT1	1.5716	0.28	0.072	2.72748e-09
SELL	0.784647	0.693	0.749	2.98789e-09
CD79A	2.95699	0.213	0.022	5.34657e-09
KLRB1	2.22425	0.613	0.232	5.67363e-09
TRAT1	1.03397	0.427	0.237	7.52545e-09
BAX	1.10917	0.453	0.202	9.87626e-09
IFITM3	0.915868	0.613	0.342	1.08399e-08
TRBC2	0.764303	1	0.937	1.14826e-08
FAM65B	0.658035	0.88	0.629	2.81404e-08
KDELR1	1.53724	0.227	0.051	6.50268e-08
BTG1	0.472074	0.973	0.944	6.99413e-08
TIAF1	0.944868	0.467	0.244	7.55507e-08
RORA	1.03045	0.373	0.177	3.81913e-07
PRF1	1.56447	0.44	0.1	1.25083e-06
LAIR2	2.13609	0.227	0.05	3.07007e-06
HLA-DMA	1.52326	0.24	0.074	3.46751e-06
PTPRC-CD45RO-Ab	0.997072	0.987	0.856	4.18695e-06
IL7R	-0.970087	0.467	0.694	6.8662e-06
FOSB	-0.644364	0.72	0.892	9.66051e-06
IKZF1	0.666375	0.68	0.41	1.26647e-05
CXCR3	1.54492	0.253	0.096	4.2219e-05
LAG3	2.26877	0.147	0.032	4.59937e-05
JUN	-0.90795	0.453	0.667	9.04242e-05
BTLA	1.66986	0.107	0.027	9.72947e-05
IKZF2	1.11684	0.293	0.164	0.000179038
TNFRSF25	1.03456	0.333	0.13	0.000210228
FOXP3	1.16798	0.467	0.298	0.000260991
CD69-CD69-Ab	-0.823901	0.787	0.823	0.000289459
NAMPT	1.44321	0.147	0.037	0.000650852
LEF1	0.496286	0.773	0.717	0.000729832
TNFSF8	1.04379	0.267	0.126	0.00111826
KLRB1-CD161-Ab	1.47348	0.72	0.456	0.00137078
PDIA6	0.84709	0.28	0.178	0.00156952
IL18R1	1.25168	0.173	0.067	0.00160853
HLA-DPA1	1.034	0.333	0.224	0.00173221
ITGAE-CD103-Ab	-2.15399	0.24	0.26	0.00213367
DUSP1	-0.409511	0.893	0.966	0.00313707
NCR3	1.62334	0.133	0.029	0.00495207
TYMS	5.90861	0.12	0.001	0.00606059
STAT3	0.738608	0.307	0.22	0.00883509
LAMP3	1.47238	0.213	0.062	0.0116758
CCR7	0.580445	0.533	0.479	0.0160151
ITGAX-CD11c-Ab	0.506214	0.773	0.65	0.0173656
CD69	0.440358	0.92	0.835	0.0178121
TNFSF13B	1.31679	0.187	0.059	0.0196354
CD80-CD80-Ab	1.64587	0.48	0.219	0.0239407
HLA-DRA	2.10064	0.28	0.058	0.0301946
PSEN1	1.20835	0.133	0.043	0.0371495
CCR5	1.93589	0.147	0.024	0.0401521
ATF6B	0.681605	0.32	0.178	0.117695
CD8A-CD8-Ab	0.712327	0.787	0.505	0.13199
DUSP4	1.47107	0.24	0.065	0.152342
HLA-DQB1	0.981523	0.16	0.134	0.200699
JUNB	-0.444276	0.653	0.761	0.253978
KLRG1	1.3019	0.16	0.048	0.287774
IRF4	1.26691	0.12	0.037	0.406159
FOXO1	0.589886	0.32	0.215	0.589808
SELL-CD62L-Ab	0.487186	0.987	0.987	0.695514
PDIA4	0.67087	0.24	0.147	0.810442
PTPRC-CD45RA-Ab	-0.658651	0.867	0.885	1
LGALS3	1.03572	0.213	0.09	1
CD63	0.496966	0.413	0.278	1
ZAP70	0.877339	0.16	0.063	1
CCR4-CD194-Ab	0.634611	0.947	0.664	1
IL2RA	0.737006	0.187	0.139	1
STAT6	0.582591	0.253	0.15	1
BCL2	-0.657391	0.187	0.351	1
LIPA	0.452696	0.373	0.254	1
CCR7-CD197-Ab	0.379223	1	0.975	1
CNOT2	0.491908	0.347	0.207	1
EGR1	-0.907951	0.213	0.259	1
ENTPD1-CD39-Ab	1.05203	0.293	0.186	1
BIRC3	0.403637	0.387	0.364	1
TCF7	0.554906	0.253	0.172	1
DPP4	-1.71892	0.027	0.127	1
YBX3	0.963642	0.12	0.048	1
CCL5	-1.24308	0.04	0.154	1
RUNX3	0.317099	0.6	0.493	1
CD300A	0.798066	0.187	0.08	1
CTSD	0.619907	0.133	0.068	1
THY1-CD90-Ab	-0.254876	0.627	0.72	1
CD19-CD19-Ab	-0.537177	0.067	0.256	1
CD5-CD5-Ab	0.136071	1	1	1
CXCR5-CD185-Ab	-0.548017	0.413	0.355	1
VNN2	0.532655	0.133	0.074	1
FCGR3A-CD16-Ab	-0.3044	0.36	0.479	1
CD24-CD24-Ab	-0.426472	0.173	0.241	1
CD33-CD33-Ab	0.268892	0.427	0.398	1
GZMA	0.641022	0.173	0.136	1
DUSP2	-0.240386	0.44	0.609	1
IFNGR1	0.393667	0.187	0.117	1
LTA	0.431076	0.133	0.101	1
IL2RA-CD25-Ab	0.23811	0.813	0.843	1
CD14-CD14-Ab	0.307249	0.36	0.259	1
IL4R	0.21884	0.36	0.334	1
BCL2A1	0.340946	0.12	0.105	1
NCAM1-CD56-Ab	0.269475	0.2	0.161	1
TNF	-0.371865	0.12	0.142	1
XBP1	0.179134	0.227	0.215	1
CD27-CD27-Ab	-0.0902207	1	0.998	1
ANPEP-CD13-Ab	0.11941	0.44	0.442	1
BCL11B	0.0955529	0.573	0.53	1
CD7	0.19853	0.147	0.144	1
ITGAM-CD11b-Ab	-0.193901	0.16	0.155	1
NKG7	-0.335701	0.147	0.076	1
CST7	0.147298	0.253	0.157	1
FTH1	-0.135821	0.093	0.11	1
CCR6-CD196-Ab	-0.0927523	0.307	0.332	1
TXK	0.0731422	0.24	0.209	1
MYC	0.014349	0.4	0.399	1
GYPA-GYPB-CD235a-b-Ab	-0.00864792	0.467	0.449	1
Summary statistics of the differentially expressed genes in cluster 10. Differential expression was calculated by comparing the expression of each feature (mRNA or protein target) between the cells assigned to cluster 10 and all other cells.
