# Supplementary material for: Discovery of CD80 and CD86 as recent activation markers on regulatory T cells by protein-RNA single-cell analysis
Source: Genome Med. 2020 Jun 24;12:55. doi: 10.1186/s13073-020-00756-z (PMC7315544; doi:10.1186/s13073-020-00756-z)
Supplement: Supplementary file 5 — Additional file 5: Table S4. Summary statistics of the differentially-expressed markers in the combined resting and in vitro stimulated CD4+ T-cell dataset. [file 13073_2020_756_MOESM5_ESM.xlsx]

## Sheet: rh001-2.rest-stim.conserved-mar
Table S4. Differential expression analysis in the combined resting and in vitro stimulated sorted CD4+ T-cell dataset.
		Batch 1: SLE patient										Batch 2: T1D + HC										Meta analysis
		In vitro stimulation (PMA+ionomycin)					Resting					In vitro stimulation (PMA+ionomycin)					Resting
cluster	feature	P	LogFC	Frequency (% in cluster)	Frequency (% other clusters)	Padjusted	P	LogFC	Frequency (% in cluster)	Frequency (% other clusters)	Padjusted	P	LogFC	Frequency (% in cluster)	Frequency (% other clusters)	Padjusted	P	LogFC	Frequency (% in cluster)	Frequency (% other clusters)	Padjusted	Pmax	Pmin
0	IL2RA-CD25-Ab	6.6485e-143	0.654579	0.978	0.782	3.01842e-140	1.23349e-128	0.823114	0.995	0.801	5.60003e-126	0	1.31646	0.988	0.655	0	4.85365e-92	0.850257	0.979	0.631	2.20356e-89	4.85365e-92	0
0	IL2RB	2.43819e-99	0.464023	0.838	0.555	1.10694e-96	5.88282e-49	0.208999	0.574	0.346	2.6708e-46	3.12033e-239	0.690304	0.746	0.289	1.41663e-236	1.36417e-50	0.203145	0.447	0.229	6.19333e-48	5.88282e-49	1.24813e-238
0	FOXP3	2.38014e-102	0.789585	0.774	0.241	1.08059e-99	2.54855e-101	0.503269	0.687	0.192	1.15704e-98	7.25307e-223	1.04757	0.739	0.096	3.29289e-220	1.09383e-105	0.474396	0.558	0.118	4.96597e-103	2.54855e-101	2.90123e-222
0	IKZF2	2.81192e-62	0.428382	0.744	0.285	1.27661e-59	2.5568e-114	0.25598	0.374	0.107	1.16079e-111	2.76172e-205	0.572799	0.649	0.149	1.25382e-202	3.33935e-114	0.21572	0.285	0.071	1.51606e-111	2.81192e-62	1.10469e-204
0	CTLA4	3.61633e-64	0.684066	0.907	0.526	1.64182e-61	1.53253e-05	0.0642427	0.257	0.165	0.0069577	5.16602e-172	1.1445	0.885	0.34	2.34537e-169	0.000454033	0.0431674	0.171	0.113	0.206131	0.000454033	2.06641e-171
0	EGR1	6.55257e-18	0.209273	0.982	0.941	2.97487e-15	9.99165e-117	0.775257	0.495	0.193	4.53621e-114	3.72513e-07	0.103508	0.918	0.884	0.000169121	9.15048e-138	0.794943	0.696	0.393	4.15432e-135	3.72513e-07	3.66019e-137
0	IL2RA	1.04818e-34	0.22057	0.492	0.269	4.75875e-32	5.11552e-119	0.239395	0.328	0.088	2.32245e-116	1.28634e-79	0.259925	0.376	0.127	5.84e-77	9.45596e-85	0.185727	0.264	0.078	4.293e-82	1.04818e-34	2.04621e-118
0	JUN	0.646706	0.00857781	0.223	0.193	1	1.46312e-93	0.429893	0.799	0.629	6.64255e-91	0.00255544	0.0307427	0.144	0.119	1	1.50519e-75	0.31366	0.881	0.765	6.83356e-73	0.646706	5.85247e-93
0	CXCR5-CD185-Ab	1.99766e-86	0.540723	0.586	0.218	9.06938e-84	1.84786e-88	1.07983	0.768	0.24	8.3893e-86	1.5093e-11	0.337706	0.522	0.25	6.85224e-09	1.17134e-14	0.473961	0.618	0.295	5.31787e-12	1.5093e-11	7.39146e-88
0	LEF1	1.17123e-41	0.252861	0.49	0.29	5.31736e-39	6.82509e-86	0.297507	0.883	0.672	3.09859e-83	4.57986e-36	0.241925	0.665	0.498	2.07926e-33	2.67797e-50	0.206776	0.919	0.795	1.2158e-47	4.57986e-36	2.73004e-85
0	CD27-CD27-Ab	5.08814e-46	0.307715	1	0.998	2.31002e-43	6.11583e-29	0.273836	1	0.998	2.77659e-26	4.98386e-09	0.0698631	1	1	2.26267e-06	0.000996426	0.0462578	1	1	0.452377	0.000996426	2.03526e-45
0	PIK3IP1	0.0417545	0.0356271	0.425	0.357	1	1.46355e-40	0.190348	0.875	0.759	6.64452e-38	0.000157027	0.0528546	0.294	0.232	0.0712902	2.90021e-22	0.125139	0.924	0.866	1.3167e-19	0.0417545	5.8542e-40
0	BCL2	2.01922e-21	0.110466	0.262	0.168	9.16727e-19	3.16637e-39	0.188149	0.478	0.314	1.43753e-36	1.14643e-15	0.0546204	0.112	0.061	5.2048e-13	3.97199e-11	0.0858798	0.338	0.242	1.80328e-08	3.97199e-11	1.26655e-38
0	FOSB	4.86898e-25	0.260442	0.883	0.745	2.21052e-22	1.3419e-11	0.123111	0.922	0.883	6.09222e-09	0.288308	0.0230112	0.701	0.652	1	2.66537e-15	0.125	0.978	0.953	1.21008e-12	0.288308	1.94759e-24
0	FOXO1	7.57194e-07	0.076505	0.39	0.327	0.000343766	1.49362e-22	0.0984641	0.285	0.197	6.78102e-20	1.29662e-21	0.127087	0.422	0.303	5.88664e-19	4.46049e-23	0.0897582	0.277	0.185	2.02506e-20	7.57194e-07	1.78419e-22
0	CCR7-CD197-Ab	0.00016489	0.0895166	0.999	0.994	0.0748602	5.19767e-06	0.138777	0.999	0.968	0.00235974	8.3818e-14	0.141491	1	0.999	3.80534e-11	1.8346e-10	0.129574	1	0.985	8.3291e-08	0.00016489	3.35272e-13
0	STAT3	4.77781e-05	0.0626428	0.6	0.539	0.0216913	0.714109	0.00385103	0.224	0.22	1	1.4215e-08	0.0693966	0.473	0.414	6.45361e-06	0.720831	0.00315615	0.175	0.17	1	0.720831	5.686e-08
1	CD7-CD7-Ab	1.25821e-07	0.200289	1	0.999	5.71226e-05	2.48444e-15	0.226277	1	1	1.12794e-12	9.38283e-11	0.126878	1	1	4.25981e-08	1.32246e-79	0.307484	1	1	6.00397e-77	1.25821e-07	5.28984e-79
1	IL4R	2.52958e-05	0.125979	0.774	0.652	0.0114843	8.31843e-36	0.183802	0.467	0.314	3.77657e-33	0.184731	0.0241113	0.699	0.659	1	3.37424e-71	0.193753	0.49	0.334	1.5319e-68	0.184731	1.3497e-70
1	TCF7	5.92483e-10	0.140812	0.317	0.202	2.68987e-07	6.79675e-23	0.123415	0.277	0.157	3.08572e-20	1.29994e-07	0.0987478	0.544	0.445	5.90175e-05	2.32619e-69	0.194188	0.638	0.436	1.05609e-66	1.29994e-07	9.30477e-69
1	PTPRC-CD45RA-Ab	6.1653e-55	1.19088	0.995	0.833	2.79905e-52	1.10935e-60	0.90849	0.996	0.869	5.03646e-58	1.43488e-43	0.503225	0.999	0.962	6.51436e-41	2.95668e-69	0.516243	1	0.963	1.34233e-66	1.43488e-43	1.18267e-68
1	FOSB	0.39712	0.0393139	0.844	0.776	1	1.76548e-56	0.34653	0.959	0.881	8.01528e-54	3.17436e-05	0.114501	0.71	0.656	0.0144116	9.81037e-64	0.231673	0.994	0.946	4.45391e-61	0.39712	3.92415e-63
1	LEF1	8.36957e-15	0.277322	0.536	0.329	3.79978e-12	1.24158e-29	0.214263	0.869	0.695	5.63679e-27	6.80699e-21	0.23081	0.694	0.509	3.09037e-18	5.04853e-57	0.194734	0.914	0.787	2.29203e-54	8.36957e-15	2.01941e-56
1	SELL	8.15013e-09	0.260838	0.62	0.417	3.70016e-06	4.92089e-54	0.37227	0.969	0.716	2.23409e-51	1.77492e-05	0.11663	0.428	0.346	0.00805814	1.00202e-23	0.144828	0.921	0.778	4.54917e-21	1.77492e-05	1.96836e-53
1	CCR7-CD197-Ab	2.57637e-14	0.329855	0.998	0.995	1.16967e-11	6.12766e-15	0.291294	0.999	0.971	2.78196e-12	1.12031e-09	0.14629	1	0.999	5.0862e-07	2.56326e-53	0.272788	1	0.984	1.16372e-50	1.12031e-09	1.0253e-52
1	FYB	3.5738e-13	0.205557	0.529	0.382	1.6225e-10	5.13546e-41	0.228449	0.888	0.734	2.3315e-38	7.0741e-13	0.142929	0.526	0.413	3.21164e-10	2.86211e-42	0.160724	0.886	0.772	1.2994e-39	7.0741e-13	1.14485e-41
1	CD6	3.22075e-17	0.270189	0.955	0.867	1.46222e-14	2.77728e-23	0.179471	0.829	0.675	1.26089e-20	2.49721e-16	0.140878	0.958	0.911	1.13373e-13	1.71231e-39	0.159492	0.848	0.711	7.77388e-37	2.49721e-16	6.84924e-39
1	CD48	1.01007e-05	0.121479	0.991	0.97	0.00458571	1.05214e-22	0.160338	0.978	0.919	4.7767e-20	3.04087e-12	0.10928	0.996	0.977	1.38055e-09	8.56354e-37	0.133719	0.983	0.942	3.88785e-34	1.01007e-05	3.42542e-36
1	GIMAP2	2.48086e-05	0.0683597	0.167	0.104	0.0112631	1.64338e-33	0.192897	0.606	0.424	7.46094e-31	0.00103342	0.0281295	0.104	0.072	0.469174	9.61677e-21	0.0968376	0.476	0.371	4.36601e-18	0.00103342	6.57352e-33
1	BACH2	3.46059e-05	0.09355	0.276	0.191	0.0157111	1.72076e-25	0.0840051	0.145	0.061	7.81224e-23	3.98684e-05	0.049471	0.191	0.15	0.0181002	3.87554e-32	0.080323	0.182	0.1	1.7595e-29	3.98684e-05	1.55022e-31
1	CD69	2.86348e-19	0.313626	1	0.987	1.30002e-16	2.33754e-08	0.127933	0.904	0.825	1.06124e-05	1.67982e-30	0.217177	0.998	0.987	7.6264e-28	5.37668e-05	0.0649311	0.894	0.82	0.0244101	5.37668e-05	6.7193e-30
1	CD7	7.53904e-15	0.237968	0.532	0.364	3.42272e-12	2.41388e-18	0.106724	0.225	0.132	1.0959e-15	2.07147e-11	0.125304	0.658	0.558	9.40447e-09	6.39807e-30	0.104417	0.298	0.194	2.90473e-27	2.07147e-11	2.55923e-29
1	IL7R	1.91503e-10	0.268028	0.939	0.816	8.69426e-08	3.33091e-29	0.301551	0.859	0.668	1.51223e-26	4.12149e-09	0.14871	0.894	0.823	1.87116e-06	2.99569e-22	0.149155	0.737	0.579	1.36004e-19	4.12149e-09	1.33236e-28
1	CXCR4	0.496091	0.0399259	0.364	0.343	1	3.23145e-11	0.138604	0.973	0.917	1.46708e-08	0.958615	0.00159948	0.337	0.292	1	6.3536e-23	0.124152	0.989	0.955	2.88454e-20	0.958615	2.54144e-22
1	CD37	0.000320669	0.0947241	0.887	0.806	0.145584	5.97621e-14	0.118538	0.936	0.868	2.7132e-11	1.14577e-08	0.0914009	0.804	0.714	5.2018e-06	1.05299e-20	0.101805	0.911	0.854	4.78056e-18	0.000320669	4.21194e-20
1	STAT4	0.00103963	0.126812	0.629	0.493	0.471992	1.32947e-11	0.0767238	0.231	0.152	6.03581e-09	0.0635119	0.040417	0.48	0.408	1	2.2908e-19	0.0648829	0.188	0.121	1.04002e-16	0.0635119	9.1632e-19
1	IL7R-CD127-Ab	1.81377e-12	0.289497	0.998	0.983	8.2345e-10	0.458155	0.0231218	0.999	0.996	1	1.97657e-17	0.179391	1	0.994	8.97362e-15	1.19705e-05	0.0748056	0.999	0.987	0.00543459	0.458155	7.90627e-17
1	MYC	2.97027e-10	0.282542	0.984	0.94	1.3485e-07	4.44498e-07	0.113594	0.487	0.386	0.000201802	1.0696e-14	0.170275	0.981	0.968	4.85597e-12	8.21069e-11	0.0905101	0.454	0.375	3.72765e-08	4.44498e-07	4.27839e-14
1	TRAT1	3.06013e-08	0.226047	0.459	0.333	1.3893e-05	0.00377106	0.0392578	0.276	0.233	1	5.31824e-11	0.179682	0.556	0.437	2.41448e-08	7.32034e-12	0.0657218	0.311	0.247	3.32344e-09	0.00377106	2.92814e-11
1	LAT	0.0032653	0.071135	0.224	0.172	1	3.1021e-11	0.107424	0.761	0.685	1.40835e-08	0.000307522	0.0603987	0.207	0.149	0.139615	1.53439e-07	0.0604173	0.728	0.666	6.96613e-05	0.0032653	1.24084e-10
1	CD5	1.11383e-10	0.222901	0.778	0.644	5.05679e-08	0.222275	0.0211053	0.585	0.531	1	1.24689e-08	0.117913	0.678	0.607	5.66087e-06	0.099542	0.0203107	0.605	0.535	1	0.222275	4.45532e-10
1	LCK	0.189581	0.0387883	0.414	0.337	1	1.9666e-09	0.095014	0.906	0.848	8.92835e-07	1.3247e-08	0.0959574	0.285	0.206	6.01412e-06	2.51478e-06	0.053893	0.878	0.809	0.00114171	0.189581	7.86639e-09
1	JUNB	0.032027	0.0705026	0.443	0.371	1	1.66188e-08	0.113566	0.801	0.755	7.54492e-06	8.00904e-07	0.0763754	0.274	0.226	0.000363611	0.0395115	0.0261404	0.929	0.901	1	0.0395115	6.6475e-08
1	STAT3	2.83599e-08	0.152804	0.676	0.547	1.28754e-05	2.54901e-05	0.0538329	0.264	0.215	0.0115725	0.00681534	0.042084	0.457	0.421	1	7.73822e-07	0.0381293	0.199	0.163	0.000351315	0.00681534	1.1344e-07
1	FTH1	0.00315834	0.0605911	0.238	0.171	1	0.0162329	0.0238678	0.128	0.107	1	0.0208435	0.0267908	0.172	0.155	1	7.05964e-06	0.0382751	0.196	0.156	0.00320508	0.0208435	2.82383e-05
1	DUSP1	0.777869	0.0128074	0.369	0.308	1	0.0412962	0.0411566	0.98	0.964	1	0.00418836	0.0702948	0.26	0.227	1	1.0868e-05	0.0569853	0.996	0.974	0.00493407	0.777869	4.34712e-05
1	STAT6	0.000964253	0.0602077	0.195	0.147	0.437771	2.10092e-05	0.0446293	0.192	0.145	0.00953817	0.000406267	0.0385668	0.173	0.132	0.184445	9.16122e-05	0.0269112	0.136	0.111	0.0415919	0.000964253	8.40341e-05
1	LAMP1	0.243519	0.0299923	0.518	0.474	1	0.0541985	0.0295201	0.578	0.519	1	0.316573	0.0147106	0.426	0.405	1	4.30521e-05	0.0410158	0.481	0.43	0.0195456	0.316573	0.000172197
1	BCL2A1	0.000572768	0.150212	0.932	0.87	0.260036	0.00294529	0.0280353	0.131	0.101	1	0.0182839	0.0457414	0.948	0.945	1	0.0841331	0.0119428	0.123	0.11	1	0.0841331	0.0022891
2	SELL-CD62L-Ab	9.37919e-23	0.510339	1	0.998	4.25815e-20	1.04499e-194	1.12513	1	0.985	4.74423e-192	3.37441e-27	0.255837	1	1	1.53198e-24	0	1.11247	1	0.997	0	9.37919e-23	0
2	PTPRC-CD45RA-Ab	2.43517e-43	1.67393	1	0.839	1.10557e-40	3.77638e-289	1.8636	0.996	0.868	1.71448e-286	3.02544e-44	0.606288	1	0.963	1.37355e-41	8.57281e-267	0.936439	1	0.961	3.89206e-264	2.43517e-43	1.51055e-288
2	CD7-CD7-Ab	4.81721e-22	0.575248	1	0.999	2.18701e-19	7.38803e-255	0.909064	1	1	3.35416e-252	7.40345e-47	0.334304	1	1	3.36117e-44	4.53979e-282	0.532523	1	1	2.06106e-279	4.81721e-22	1.81592e-281
2	CCR7-CD197-Ab	4.71176e-17	0.573832	1	0.995	2.13914e-14	4.69565e-91	0.731746	1	0.971	2.13183e-88	2.40819e-26	0.303863	1	0.999	1.09332e-23	8.46053e-36	0.208668	1	0.983	3.84108e-33	4.71176e-17	1.87826e-90
2	CD27-CD27-Ab	2.39995e-08	0.352262	1	0.998	1.08958e-05	5.38232e-51	0.44308	1	0.998	2.44357e-48	0.0694678	0.0328679	1	1	1	1.10378e-06	0.0564646	1	1	0.000501116	0.0694678	2.15293e-50
2	IL7R-CD127-Ab	3.97782e-10	0.406196	1	0.984	1.80593e-07	4.80457e-35	0.376369	1	0.996	2.18127e-32	0.0184453	0.0597605	0.999	0.995	1	3.85811e-07	0.0813978	1	0.986	0.000175158	0.0184453	1.92183e-34
2	LEF1	0.0255338	0.124535	0.429	0.34	1	2.42005e-24	0.190712	0.863	0.695	1.0987e-21	0.240412	0.0344182	0.576	0.525	1	0.0341179	0.0250162	0.868	0.795	1	0.240412	9.68019e-24
2	CD7	0.000309181	0.175472	0.529	0.37	0.140368	2.24165e-19	0.108161	0.228	0.131	1.01771e-16	0.673502	0.00953668	0.583	0.567	1	1.64125e-15	0.0689973	0.261	0.201	7.45129e-13	0.673502	8.96662e-19
3	PTPRC-CD45RA-Ab	6.23164e-108	1.04058	0.968	0.816	2.82917e-105	0.192772	0.448588	1	0.885	1	1.45767e-112	0.515725	0.997	0.949	6.61783e-110	0.838038	0.0674932	1	0.971	1	0.838038	5.83069e-112
3	STAT5A	3.35812e-17	0.194987	0.742	0.683	1.52459e-14	0.208776	0.0915828	0.31	0.227	1	1.0642e-85	0.281969	0.817	0.74	4.83145e-83	0.462886	0.0657432	0.263	0.204	1	0.462886	4.25679e-85
3	MYC	6.23804e-19	0.250666	0.979	0.935	2.83207e-16	0.185765	0.186342	0.448	0.398	1	2.04008e-63	0.233636	0.989	0.959	9.26195e-61	0.704545	0.0591423	0.368	0.391	1	0.704545	8.1603e-63
3	YBX3	4.37719e-21	0.297537	0.297	0.132	1.98724e-18	0.403693	0.0434652	0.103	0.048	1	1.14075e-55	0.315396	0.325	0.173	5.17901e-53	0.487922	0.0466827	0.105	0.045	1	0.487922	4.563e-55
3	CD7	4.41527e-17	0.161068	0.485	0.351	2.00453e-14	0.278116	0.0824265	0.241	0.144	1	2.90908e-52	0.18005	0.666	0.516	1.32072e-49	0.0350403	0.219204	0.263	0.216	1	0.278116	1.16363e-51
3	IRF4	3.54514e-36	0.400574	0.862	0.743	1.60949e-33	0.00378779	0.147259	0.207	0.038	1	2.22069e-13	0.138709	0.838	0.749	1.00819e-10	0.00283751	0.192354	0.211	0.039	1	0.00378779	1.41805e-35
3	BTLA	4.55873e-29	0.334995	0.597	0.338	2.06967e-26	3.27928e-11	0.242978	0.31	0.027	1.4888e-08	9.33769e-31	0.188416	0.586	0.361	4.23931e-28	8.05091e-06	0.21757	0.211	0.016	0.00365511	8.05091e-06	3.73508e-30
3	BCL2A1	4.00242e-30	0.310334	0.966	0.855	1.8171e-27	0.0623011	0.108489	0.207	0.105	1	5.38732e-28	0.134492	0.984	0.924	2.44584e-25	0.357605	0.0717419	0.158	0.112	1	0.357605	1.60097e-29
3	CD6	1.25271e-18	0.17961	0.94	0.858	5.6873e-16	0.403039	0.0940896	0.793	0.695	1	6.78673e-16	0.0894563	0.943	0.9	3.08118e-13	0.102395	0.217576	0.842	0.74	1	0.403039	5.01084e-18
3	IL4R	8.71575e-13	0.134935	0.74	0.642	3.95695e-10	0.572311	0.052377	0.414	0.334	1	7.26354e-14	0.0862074	0.721	0.632	3.29765e-11	0.573696	0.0695618	0.421	0.367	1	0.573696	2.90542e-13
3	TRAT1	0.533561	0.015391	0.383	0.332	1	0.4363	0.0646143	0.345	0.238	1	6.41183e-06	0.0773481	0.51	0.417	0.00291097	0.330182	0.103623	0.316	0.26	1	0.533561	2.56471e-05
3	CD5	0.000360215	0.0784851	0.699	0.642	0.163538	0.909545	0.012097	0.586	0.538	1	0.61543	0.00665937	0.63	0.605	1	0.818894	0.0313949	0.684	0.549	1	0.909545	0.00144008
3	CD7-CD7-Ab	0.0292903	0.0521785	0.999	1	1	0.952691	0.0104636	1	1	1	0.469755	0.00902118	1	1	1	0.329761	0.178952	1	1	1	0.952691	0.112113
3	CD27-CD27-Ab	0.051764	0.0490713	1	0.998	1	0.731407	0.0639401	1	0.998	1	0.338417	0.00922222	1	1	1	0.978136	0.00377768	1	1	1	0.978136	0.191527
4	IL2RA-CD25-Ab	1.39114e-135	0.843001	0.972	0.812	6.31578e-133	2.4783e-215	1.26781	0.985	0.821	1.12515e-212	4.88035e-165	1.47393	0.985	0.698	2.21568e-162	0	1.95977	0.981	0.649	0	1.39114e-135	0
4	CCR4-CD194-Ab	6.85924e-131	0.592312	0.997	0.975	3.1141e-128	1.02017e-194	1.44875	0.959	0.621	4.63159e-192	0	1.34585	1	0.963	0	0	1.76473	0.967	0.507	0	6.85924e-131	0
4	CTLA4-CD152-Ab	9.60478e-105	0.494176	1	0.997	4.36057e-102	2.48168e-151	0.604419	0.59	0.332	1.12668e-148	0	1.39221	1	0.998	0	6.25002e-188	0.61025	0.572	0.316	2.83751e-185	9.60478e-105	0
4	FOXP3	3.32824e-36	0.663754	0.752	0.325	1.51102e-33	2.71092e-191	0.82573	0.771	0.228	1.23076e-188	1.71384e-48	0.993248	0.697	0.181	7.78083e-46	0	0.883911	0.714	0.122	0	3.32824e-36	0
4	ENTPD1-CD39-Ab	1.98078e-31	0.416909	0.974	0.947	8.99273e-29	2.11404e-230	1.46902	0.354	0.161	9.59776e-228	0	1.54444	0.968	0.822	0	0	2.80669	0.905	0.222	0	1.98078e-31	0
4	CCR6-CD196-Ab	1.19707e-30	0.272504	0.98	0.98	5.43471e-28	3.17008e-05	0.202033	0.502	0.306	0.0143922	0	1.26491	0.988	0.969	0	5.28252e-56	1.12459	0.746	0.392	2.39827e-53	3.17008e-05	0
4	THY1-CD90-Ab	1.1128e-19	0.215127	1	0.999	5.05213e-17	3.37216e-12	0.153689	0.734	0.717	1.53096e-09	0	0.880372	0.997	0.999	0	0.670239	0.00838976	0.804	0.788	1	0.670239	0
4	CD28-CD28-Ab	2.64109e-38	0.28941	1	1	1.19906e-35	1.65414e-43	0.306219	1	0.998	7.50978e-41	3.06625e-103	0.443353	1	1	1.39208e-100	4.77408e-266	0.522292	1	1	2.16743e-263	2.64109e-38	1.90963e-265
4	DUSP4	5.83216e-131	1.13677	0.77	0.193	2.6478e-128	1.07941e-229	0.391017	0.319	0.028	4.9005e-227	1.64356e-95	0.974799	0.631	0.118	7.46175e-93	1.47151e-226	0.382629	0.309	0.03	6.68066e-224	1.64356e-95	4.31762e-229
4	CD74	1.24383e-46	0.423717	0.876	0.799	5.64699e-44	5.94834e-62	0.405068	0.813	0.692	2.70055e-59	9.9622e-70	0.523327	0.898	0.805	4.52284e-67	4.8135e-229	0.739844	0.842	0.64	2.18533e-226	1.24383e-46	1.9254e-228
4	ICOSLG-CD275-Ab	1.04171e-21	0.224102	0.96	0.939	4.72937e-19	1.08665e-165	0.985101	0.8	0.603	4.93338e-163	1.37486e-228	0.822826	0.9	0.868	6.24187e-226	6.48602e-204	1.0713	0.932	0.768	2.94465e-201	1.04171e-21	5.49945e-228
4	IL2RB	1.11778e-47	0.43294	0.829	0.599	5.07474e-45	2.15156e-58	0.276206	0.607	0.363	9.76807e-56	8.17188e-97	0.789513	0.781	0.345	3.71003e-94	7.07329e-217	0.473816	0.599	0.222	3.21127e-214	1.11778e-47	2.82932e-216
4	IL32	1.15396e-64	0.529657	0.966	0.832	5.239e-62	1.36473e-151	0.549814	1	0.977	6.19587e-149	1.11578e-26	0.480704	0.619	0.354	5.06566e-24	4.53404e-201	0.849195	0.958	0.725	2.05845e-198	1.11578e-26	1.81361e-200
4	ICOS-CD278-Ab	5.03832e-26	0.296002	0.764	0.659	2.2874e-23	6.74038e-187	0.868864	0.905	0.762	3.06013e-184	3.79632e-56	0.485922	0.709	0.504	1.72353e-53	1.05358e-168	0.773067	0.774	0.436	4.78327e-166	5.03832e-26	2.69615e-186
4	HLA-A	2.70519e-20	0.145214	1	1	1.22816e-17	2.64354e-18	0.116121	1	1	1.20017e-15	1.90107e-35	0.217883	1	1	8.63086e-33	2.7721e-183	0.369045	0.999	0.999	1.25853e-180	2.64354e-18	1.10884e-182
4	HLA-DPA1	1.46677e-59	0.500698	0.553	0.215	6.65913e-57	1.72361e-77	0.363023	0.452	0.19	7.82517e-75	3.73847e-119	0.722174	0.482	0.1	1.69727e-116	3.34927e-182	0.457664	0.415	0.075	1.52057e-179	1.46677e-59	1.33971e-181
4	IL2RA	1.18958e-25	0.253692	0.467	0.307	5.40068e-23	2.13379e-52	0.200366	0.286	0.117	9.68739e-50	3.46797e-68	0.428163	0.441	0.155	1.57446e-65	8.20576e-176	0.309922	0.339	0.079	3.72542e-173	1.18958e-25	3.2823e-175
4	CD80-CD80-Ab	7.28546e-32	0.281042	0.895	0.838	3.3076e-29	6.40246e-71	1.21013	0.455	0.185	2.90672e-68	9.85283e-175	0.835311	0.811	0.627	4.47318e-172	9.18084e-98	1.20322	0.439	0.167	4.1681e-95	7.28546e-32	3.94113e-174
4	SELPLG	0.0730273	0.06425	0.323	0.282	1	1.90684e-66	0.291637	0.856	0.742	8.65705e-64	0.109162	0.0631849	0.355	0.333	1	7.36194e-168	0.438714	0.756	0.484	3.34232e-165	0.109162	2.94477e-167
4	S100A10	9.99352e-80	0.72556	0.937	0.7	4.53706e-77	1.72109e-63	0.344131	0.935	0.809	7.81375e-61	8.96383e-116	1.23889	0.838	0.441	4.06958e-113	3.05454e-156	0.550745	0.934	0.69	1.38676e-153	1.72109e-63	1.22182e-155
4	LGALS3	9.16424e-43	0.184223	0.188	0.039	4.16056e-40	8.043e-97	0.283497	0.289	0.061	3.65152e-94	9.12828e-34	0.14203	0.126	0.019	4.14424e-31	8.54592e-155	0.346206	0.314	0.046	3.87985e-152	9.12828e-34	3.41837e-154
4	PRDM1	9.3258e-103	0.597738	0.666	0.265	4.23391e-100	1.30448e-107	0.327418	0.396	0.13	5.92235e-105	4.42412e-149	0.740895	0.533	0.094	2.00855e-146	2.55316e-152	0.386241	0.397	0.103	1.15913e-149	9.3258e-103	1.02126e-151
4	PTPRC-CD45RO-Ab	1.01546e-77	0.548319	0.999	0.942	4.61021e-75	7.10663e-57	0.689969	0.998	0.836	3.22641e-54	2.34159e-146	1.10658	0.995	0.805	1.06308e-143	5.36975e-137	1.30147	0.99	0.609	2.43787e-134	7.10663e-57	9.36636e-146
4	CTLA4	1.71615e-49	0.80244	0.963	0.576	7.79133e-47	6.79901e-108	0.404129	0.418	0.149	3.08675e-105	2.75842e-62	1.18229	0.899	0.409	1.25232e-59	2.09556e-143	0.385927	0.385	0.091	9.51383e-141	1.71615e-49	8.38223e-143
4	IKZF2	3.05071e-125	0.796256	0.882	0.335	1.38502e-122	3.10872e-106	0.306092	0.416	0.127	1.41136e-103	4.64179e-132	0.84655	0.77	0.205	2.10737e-129	2.22544e-129	0.272775	0.315	0.078	1.01035e-126	3.10872e-106	1.85672e-131
4	RGS1	5.71595e-44	0.739567	0.866	0.603	2.59504e-41	1.57228e-103	0.787215	0.8	0.534	7.13816e-101	2.1431e-50	0.826819	0.776	0.473	9.72966e-48	2.82825e-70	0.532945	0.784	0.605	1.28403e-67	5.71595e-44	6.28913e-103
4	F5	3.15356e-62	0.327743	0.346	0.095	1.43172e-59	4.13769e-71	0.143671	0.167	0.033	1.87851e-68	4.82588e-63	0.443122	0.422	0.092	2.19095e-60	1.19704e-90	0.155623	0.184	0.04	5.43457e-88	3.15356e-62	4.78817e-90
4	TIGIT	9.02415e-47	0.488827	0.635	0.261	4.09697e-44	4.16558e-52	0.179175	0.25	0.083	1.89117e-49	2.58272e-90	0.916971	0.644	0.099	1.17256e-87	5.50849e-67	0.142678	0.159	0.029	2.50086e-64	9.02415e-47	1.03309e-89
4	FAS	4.83785e-62	0.391033	0.561	0.265	2.19638e-59	2.5019e-41	0.150215	0.261	0.118	1.13586e-38	5.65001e-88	0.463935	0.438	0.089	2.56511e-85	7.2209e-77	0.162915	0.228	0.069	3.27829e-74	2.5019e-41	2.26001e-87
4	HLA-DMA	6.80942e-18	0.0971757	0.135	0.053	3.09148e-15	2.29402e-37	0.120256	0.161	0.062	1.04149e-34	1.63749e-29	0.124048	0.149	0.038	7.43422e-27	3.02783e-84	0.179244	0.212	0.062	1.37463e-81	6.80942e-18	1.21113e-83
4	CD33-CD33-Ab	9.84581e-06	0.10097	0.862	0.844	0.00447	0.0337244	0.0445418	0.422	0.395	1	8.03424e-80	0.455486	0.788	0.701	3.64754e-77	5.6998e-42	0.282094	0.35	0.31	2.58771e-39	0.0337244	3.2137e-79
4	CD27	2.34521e-15	0.21729	0.374	0.254	1.06472e-12	7.03491e-24	0.181807	0.714	0.593	3.19385e-21	6.29423e-12	0.195436	0.364	0.282	2.85758e-09	2.57963e-63	0.270817	0.737	0.597	1.17115e-60	6.29423e-12	1.03185e-62
4	HLA-DRA	2.9925e-24	0.401026	0.232	0.037	1.35859e-21	2.32491e-40	0.282139	0.204	0.037	1.05551e-37	4.25203e-53	0.700482	0.297	0.019	1.93042e-50	1.64695e-58	0.395556	0.25	0.024	7.47715e-56	2.9925e-24	6.5878e-58
4	ANXA5	6.46406e-16	0.168464	0.298	0.157	2.93468e-13	7.57918e-29	0.175612	0.471	0.293	3.44095e-26	8.66595e-38	0.330801	0.297	0.08	3.93434e-35	3.22987e-58	0.270527	0.471	0.181	1.46636e-55	6.46406e-16	1.29195e-57
4	CD52	1.17138e-22	0.304052	0.976	0.867	5.31806e-20	6.30235e-11	0.114887	0.999	0.998	2.86126e-08	6.64276e-43	0.497854	0.806	0.611	3.01581e-40	1.04002e-56	0.267943	0.995	0.994	4.7217e-54	6.30235e-11	4.16009e-56
4	BIRC3	2.6473e-10	0.17952	0.848	0.796	1.20188e-07	0.067148	0.0308754	0.392	0.36	1	1.96188e-54	0.515419	0.737	0.571	8.90693e-52	5.15179e-05	0.0495856	0.275	0.231	0.0233891	0.067148	7.84751e-54
4	TRAC	1.98707e-17	0.206177	0.986	0.966	9.02131e-15	1.49162e-13	0.128533	0.989	0.988	6.77193e-11	1.75499e-10	0.174134	0.967	0.948	7.96766e-08	2.07545e-45	0.250907	0.963	0.957	9.42256e-43	1.75499e-10	8.30181e-45
4	LGALS1	3.57665e-32	0.480442	0.599	0.351	1.6238e-29	6.84522e-35	0.543405	0.603	0.259	3.10773e-32	6.24384e-17	0.27542	0.319	0.175	2.8347e-14	1.34223e-29	0.44812	0.363	0.137	6.09371e-27	6.24384e-17	2.73809e-34
4	CD63	6.86357e-15	0.141432	0.36	0.247	3.11606e-12	0.0559827	0.0267615	0.304	0.275	1	3.44386e-34	0.219484	0.336	0.157	1.56351e-31	1.70358e-08	0.0671538	0.273	0.194	7.73425e-06	0.0559827	1.37755e-33
4	CD27-CD27-Ab	9.11487e-19	0.254551	1	0.998	4.13815e-16	4.38487e-21	0.281846	1	0.998	1.99073e-18	1.05144e-14	0.148805	1	1	4.77355e-12	1.53758e-32	0.193322	1	1	6.9806e-30	1.05144e-14	6.15031e-32
4	CD28	8.68095e-15	0.167812	0.653	0.522	3.94115e-12	0.408679	0.00997878	0.2	0.189	1	1.41728e-31	0.276728	0.679	0.506	6.43447e-29	0.628221	0.00534034	0.192	0.187	1	0.628221	5.66914e-31
4	GAPDH	6.04418e-09	0.170475	0.985	0.933	2.74406e-06	9.84928e-07	0.0988	0.885	0.851	0.000447157	3.35322e-22	0.328678	0.979	0.921	1.52236e-19	2.60508e-31	0.252293	0.954	0.884	1.18271e-28	9.84928e-07	1.04203e-30
4	ICOS	1.14914e-15	0.269248	0.836	0.739	5.21708e-13	8.89957e-06	0.059979	0.253	0.206	0.0040404	1.38255e-26	0.369276	0.847	0.766	6.27679e-24	0.0209228	0.0299013	0.218	0.187	1	0.0209228	5.53022e-26
4	CD44	1.13305e-15	0.159344	0.971	0.955	5.14405e-13	0.1382	0.0251578	0.706	0.685	1	1.61304e-22	0.221506	0.939	0.904	7.32319e-20	1.8337e-20	0.136677	0.767	0.705	8.325e-18	0.1382	6.45215e-22
4	CASP5	0.074167	0.0282861	0.227	0.198	1	0.0107125	0.0318823	0.232	0.202	1	4.06002e-06	0.0645031	0.175	0.112	0.00184325	2.28842e-17	0.119095	0.396	0.295	1.03894e-14	0.074167	9.15369e-17
4	RORA	4.13011e-07	0.0875736	0.303	0.196	0.000187507	0.171318	0.015785	0.2	0.175	1	3.27353e-16	0.154531	0.227	0.114	1.48618e-13	0.00144951	0.0335154	0.19	0.156	0.658078	0.171318	1.30941e-15
4	LGALS9	0.0603037	0.0231598	0.109	0.083	1	2.77392e-08	0.0686823	0.201	0.14	1.25936e-05	0.00146199	0.040632	0.101	0.061	0.663741	2.276e-15	0.0973597	0.238	0.14	1.0333e-12	0.0603037	9.10399e-15
4	TRBC2	0.000216667	0.122726	0.944	0.946	0.0983667	1.74846e-05	0.120549	0.934	0.938	0.00793802	0.429608	0.0300835	0.928	0.916	1	5.23485e-13	0.181411	0.96	0.932	2.37662e-10	0.429608	2.09394e-12
4	CD3D	1.24156e-12	0.151819	0.947	0.94	5.63668e-10	0.396072	0.0132712	0.941	0.941	1	1.72928e-05	0.103344	0.928	0.906	0.00785092	1.10649e-10	0.0948591	0.924	0.918	5.02345e-08	0.396072	4.96623e-12
4	BAX	0.223587	0.0181593	0.17	0.151	1	0.0952276	0.0215067	0.212	0.203	1	7.35942e-06	0.0638011	0.177	0.116	0.00334118	8.82395e-12	0.0964357	0.426	0.374	4.00607e-09	0.223587	3.52958e-11
4	DOCK8	2.30815e-11	0.133338	0.482	0.385	1.0479e-08	0.605126	0.00704897	0.298	0.288	1	3.31835e-07	0.106183	0.441	0.345	0.000150653	0.126138	0.0156166	0.184	0.176	1	0.605126	9.23261e-11
4	CCND2	0.386621	0.0201287	0.461	0.402	1	1.57547e-07	0.0737063	0.285	0.239	7.15263e-05	7.74295e-05	0.0871251	0.385	0.319	0.035153	0.0130904	0.0286984	0.214	0.19	1	0.386621	6.30187e-07
4	LAP3	0.325108	0.0161306	0.239	0.232	1	1.47251e-06	0.0632683	0.268	0.209	0.000668519	0.000320306	0.0528216	0.179	0.143	0.145419	0.00517984	0.0278011	0.163	0.132	1	0.325108	5.89002e-06
5	CD5-CD5-Ab	3.63107e-38	0.342602	1	1	1.64851e-35	1.40288e-88	0.45227	1	1	6.36907e-86	8.96272e-101	0.438653	1	1	4.06907e-98	1.31849e-166	0.476543	1	1	5.98595e-164	3.63107e-38	5.27397e-166
5	IL7R-CD127-Ab	5.07627e-56	0.545009	0.998	0.983	2.30463e-53	2.27377e-56	0.546187	0.999	0.997	1.03229e-53	6.91766e-73	0.488486	0.999	0.995	3.14062e-70	5.99184e-132	0.618378	1	0.989	2.72029e-129	5.07627e-56	2.39673e-131
5	TNF	5.46781e-57	1.15905	0.96	0.806	2.48238e-54	0.000511137	0.109597	0.204	0.135	0.232056	1.16854e-128	1.73177	0.972	0.69	5.30518e-126	4.87458e-16	0.263642	0.241	0.106	2.21306e-13	0.000511137	4.67416e-128
5	XBP1	8.1177e-27	0.322309	0.655	0.478	3.68544e-24	1.16016e-10	0.0980299	0.303	0.205	5.26713e-08	4.34024e-125	0.748886	0.747	0.44	1.97047e-122	1.66795e-28	0.167748	0.438	0.291	7.57248e-26	1.16016e-10	1.7361e-124
5	CD28-CD28-Ab	8.59403e-23	0.261195	1	1	3.90169e-20	1.69904e-38	0.324895	1	0.998	7.71365e-36	1.07503e-93	0.432322	1	1	4.88062e-91	3.30761e-84	0.344423	1	1	1.50166e-81	8.59403e-23	4.3001e-93
5	PTPRC-CD45RO-Ab	1.39686e-31	0.413388	0.989	0.945	6.34173e-29	8.85548e-36	0.615818	0.997	0.842	4.02039e-33	1.084e-90	0.899282	0.972	0.806	4.92136e-88	3.85182e-38	0.791618	0.977	0.622	1.74873e-35	1.39686e-31	4.336e-90
5	CCR4-CD194-Ab	1.68469e-12	0.213302	0.987	0.977	7.64848e-10	2.8671e-32	0.688765	0.911	0.639	1.30167e-29	2.67736e-76	0.561305	0.987	0.964	1.21552e-73	1.17865e-56	0.870018	0.886	0.528	5.35107e-54	1.68469e-12	1.07094e-75
5	TNFSF10	1.07812e-39	0.531442	0.433	0.148	4.89468e-37	7.15639e-39	0.223788	0.472	0.286	3.249e-36	3.64764e-65	0.621294	0.398	0.078	1.65603e-62	4.73113e-21	0.102343	0.199	0.101	2.14793e-18	4.73113e-21	1.45905e-64
5	HLA-A	8.60869e-22	0.17811	1	1	3.90834e-19	7.04646e-22	0.144072	1	1	3.1991e-19	5.12917e-33	0.214736	1	1	2.32864e-30	1.06846e-63	0.25351	1	0.999	4.85079e-61	8.60869e-22	4.27382e-63
5	S100A10	6.9632e-10	0.287115	0.905	0.714	3.16129e-07	1.05487e-44	0.325931	0.939	0.813	4.78911e-42	5.22269e-43	0.773889	0.812	0.444	2.3711e-40	2.13037e-58	0.391701	0.891	0.701	9.67189e-56	6.9632e-10	8.52149e-58
5	IL7R	7.56831e-35	0.438316	0.937	0.813	3.43601e-32	1.12461e-37	0.385926	0.869	0.673	5.10572e-35	4.24739e-55	0.50838	0.955	0.823	1.92831e-52	1.5369e-57	0.369267	0.781	0.598	6.97751e-55	7.56831e-35	6.14759e-57
5	DUSP1	0.819156	0.00886206	0.272	0.315	1	8.04143e-07	0.111035	0.978	0.965	0.000365081	3.45166e-05	0.136616	0.26	0.228	0.0156705	1.74252e-57	0.307452	0.993	0.977	7.91103e-55	0.819156	6.97007e-57
5	CD63	0.483862	0.0150811	0.293	0.258	1	1.02135e-23	0.154698	0.401	0.265	4.63692e-21	5.76681e-10	0.112087	0.269	0.162	2.61813e-07	8.7546e-55	0.210234	0.372	0.188	3.97459e-52	0.483862	3.50184e-54
5	IFITM2	1.21642e-15	0.229546	0.551	0.338	5.52253e-13	5.74948e-41	0.288397	0.874	0.725	2.61026e-38	4.52473e-19	0.167698	0.279	0.129	2.05423e-16	3.22678e-54	0.308993	0.814	0.626	1.46496e-51	1.21642e-15	1.29071e-53
5	CD52	1.02787e-23	0.368312	0.982	0.871	4.66651e-21	6.12425e-45	0.274989	1	0.998	2.78041e-42	2.94506e-45	0.523815	0.909	0.605	1.33706e-42	1.08987e-49	0.286744	0.999	0.994	4.94802e-47	1.02787e-23	4.35949e-49
5	LGALS1	1.66196e-22	0.477863	0.644	0.357	7.5453e-20	1.72627e-41	0.685229	0.637	0.268	7.83726e-39	1.48624e-37	0.452426	0.416	0.169	6.74752e-35	1.83683e-47	0.694454	0.478	0.134	8.33919e-45	1.66196e-22	7.34731e-47
5	IL32	0.0929762	0.0635103	0.928	0.842	1	6.64109e-24	0.248203	0.997	0.978	3.01505e-21	2.44147e-06	0.209514	0.525	0.36	0.00110843	7.09085e-41	0.446583	0.911	0.736	3.21924e-38	0.0929762	2.83634e-40
5	CD28	0.000188673	0.096475	0.588	0.534	0.0856575	0.0870513	0.0232932	0.215	0.188	1	6.04033e-39	0.314656	0.745	0.503	2.74231e-36	0.400147	0.010628	0.205	0.186	1	0.400147	2.41613e-38
5	CD4	6.43328e-06	0.100666	0.38	0.289	0.00292071	3.45352e-14	0.13896	0.782	0.679	1.5679e-11	6.70908e-25	0.177674	0.308	0.138	3.04592e-22	3.11473e-38	0.217166	0.792	0.646	1.41409e-35	6.43328e-06	1.24589e-37
5	IFITM3	1.94044e-10	0.112587	0.248	0.138	8.80959e-08	7.03548e-14	0.130853	0.458	0.332	3.19411e-11	2.54422e-11	0.0838572	0.139	0.067	1.15508e-08	9.97494e-33	0.211476	0.587	0.418	4.52862e-30	1.94044e-10	3.98997e-32
5	ANXA5	0.0667105	0.0437268	0.232	0.17	1	2.43843e-18	0.156192	0.464	0.301	1.10705e-15	0.000555839	0.0772272	0.181	0.088	0.252351	2.39823e-30	0.222837	0.433	0.193	1.0888e-27	0.0667105	9.59292e-30
5	PDIA6	0.177393	0.0192347	0.124	0.1	1	5.96657e-08	0.0699558	0.246	0.171	2.70882e-05	2.46632e-08	0.0831236	0.164	0.089	1.11971e-05	4.14514e-30	0.160569	0.388	0.219	1.88189e-27	0.177393	1.65806e-29
5	RORA	4.09438e-09	0.12093	0.311	0.2	1.85885e-06	0.279358	0.0141058	0.195	0.177	1	6.91085e-28	0.217734	0.288	0.111	3.13753e-25	0.00234012	0.0367142	0.196	0.156	1	0.279358	2.76434e-27
5	PRDM1	0.000331459	0.121369	0.419	0.305	0.150483	0.000633552	0.0580695	0.228	0.158	0.287633	4.75848e-13	0.211219	0.28	0.111	2.16035e-10	1.14798e-27	0.192002	0.313	0.119	5.21185e-25	0.000633552	4.59194e-27
5	BTG1	1.32166e-27	0.258751	1	0.999	6.00036e-25	0.703211	0.00735255	0.947	0.943	1	2.34319e-17	0.177541	1	0.998	1.06381e-14	1.21761e-18	0.157005	0.962	0.947	5.52796e-16	0.703211	5.28666e-27
5	TNFSF8	4.39295e-26	1.06063	0.533	0.209	1.9944e-23	4.90094e-06	0.0568009	0.178	0.122	0.00222503	5.62493e-20	0.86679	0.368	0.168	2.55372e-17	0.00286137	0.0340341	0.159	0.127	1	0.00286137	1.75718e-25
5	CD69-CD69-Ab	0.266389	0.0313734	1	1	1	0.588372	0.0201993	0.873	0.817	1	0.000102664	0.0951772	1	0.998	0.0466093	3.84342e-24	0.270624	0.875	0.761	1.74491e-21	0.588372	1.53737e-23
5	TRAT1	8.49039e-09	0.199251	0.475	0.329	3.85464e-06	0.244402	0.0177267	0.257	0.237	1	3.49535e-23	0.360445	0.561	0.443	1.58689e-20	2.26611e-06	0.0687116	0.321	0.255	0.00102881	0.244402	1.39814e-22
5	GAPDH	0.235102	0.0413212	0.965	0.937	1	1.45299e-06	0.109726	0.912	0.849	0.000659658	2.71508e-22	0.336829	0.974	0.922	1.23265e-19	4.90926e-07	0.125753	0.953	0.886	0.00022288	0.235102	1.08603e-21
5	CCR6-CD196-Ab	0.00788932	0.0755558	0.979	0.981	1	0.0182498	0.128556	0.416	0.322	1	4.12234e-22	0.306488	0.976	0.97	1.87154e-19	2.64926e-17	0.69859	0.582	0.416	1.20276e-14	0.0182498	1.64894e-21
5	CD80-CD80-Ab	0.00153068	0.0915798	0.863	0.844	0.694927	0.0322393	0.164071	0.251	0.217	1	7.37226e-20	0.287016	0.698	0.635	3.34701e-17	0.0199663	0.147147	0.247	0.191	1	0.0322393	2.9489e-19
5	ITGB2	0.000120525	0.0974981	0.49	0.405	0.0547183	1.16733e-19	0.199335	0.863	0.743	5.29969e-17	1.76493e-15	0.146499	0.318	0.186	8.0128e-13	3.54471e-19	0.160866	0.856	0.754	1.6093e-16	0.000120525	4.66933e-19
5	STAT4	3.94935e-17	0.277958	0.651	0.488	1.79301e-14	0.0010073	0.0419822	0.204	0.158	0.457312	1.343e-11	0.194165	0.507	0.41	6.09721e-09	0.143256	0.0160734	0.148	0.133	1	0.143256	1.57974e-16
5	RPN2	0.0101623	0.0498818	0.314	0.273	1	0.138818	0.0219439	0.296	0.279	1	0.00256639	0.0568206	0.361	0.297	1	2.18609e-16	0.125451	0.556	0.458	9.92484e-14	0.138818	8.74435e-16
5	LAMP1	0.331152	0.021427	0.493	0.475	1	7.20837e-05	0.0672715	0.56	0.523	0.032726	0.0825651	0.0329958	0.448	0.404	1	7.30789e-14	0.110467	0.538	0.433	3.31778e-11	0.331152	2.92316e-13
5	CD37	0.0978352	0.0378586	0.82	0.81	1	0.000670314	0.0609814	0.894	0.875	0.304322	9.67626e-06	0.0920735	0.791	0.719	0.00439302	4.21229e-13	0.118781	0.902	0.863	1.91238e-10	0.0978352	1.68491e-12
5	CXCR4	0.000899913	0.170735	0.388	0.34	0.40856	7.24742e-07	0.116163	0.941	0.922	0.000329033	4.19872e-08	0.234664	0.361	0.293	1.90622e-05	2.90566e-12	0.133312	0.958	0.962	1.31917e-09	0.000899913	1.16226e-11
5	APOBEC3G	0.00299502	0.141204	0.488	0.333	1	2.66484e-08	0.0869298	0.301	0.199	1.20984e-05	1.09713e-09	0.254392	0.337	0.145	4.98098e-07	0.0188836	0.0274164	0.168	0.133	1	0.0188836	4.38853e-09
5	DOCK8	1.91062e-09	0.141593	0.496	0.388	8.6742e-07	0.575783	0.00861468	0.294	0.289	1	8.86734e-06	0.0945892	0.421	0.347	0.00402577	0.402239	0.00981988	0.187	0.176	1	0.575783	7.64247e-09
5	TRAC	0.695265	0.0113853	0.971	0.969	1	0.330408	0.019317	0.988	0.989	1	1.83379e-05	0.119876	0.967	0.948	0.00832542	2.13354e-09	0.123346	0.986	0.955	9.68628e-07	0.695265	8.53417e-09
5	HLA-DPA1	0.640366	0.0162083	0.332	0.25	1	0.000637877	0.074496	0.322	0.214	0.289596	2.36859e-06	0.137886	0.242	0.116	0.00107534	5.82236e-07	0.091978	0.209	0.103	0.000264335	0.640366	2.32894e-06
5	VPS28	0.98236	0.000365766	0.19	0.186	1	0.382631	0.0140273	0.366	0.356	1	0.012825	0.036308	0.194	0.16	1	0.0115421	0.0377534	0.412	0.366	1	0.98236	0.0453752
5	CD33-CD33-Ab	0.22936	0.0327153	0.85	0.846	1	0.107449	0.0381546	0.45	0.393	1	0.649033	0.0117904	0.744	0.704	1	0.720365	0.00819593	0.362	0.31	1	0.720365	0.365354
6	CXCR5-CD185-Ab	3.58464e-61	0.928234	0.667	0.29	1.62743e-58	7.79202e-60	1.6032	0.681	0.334	3.53758e-57	7.77625e-194	2.1508	0.914	0.256	3.53042e-191	4.41194e-135	2.2794	0.911	0.31	2.00302e-132	7.79202e-60	3.1105e-193
6	CXCR5	7.66001e-35	1.08307	0.687	0.192	3.47764e-32	1.33637e-64	0.157557	0.169	0.023	6.06712e-62	3.43857e-133	1.2533	0.757	0.087	1.56111e-130	4.57933e-179	0.253646	0.242	0.014	2.07902e-176	7.66001e-35	1.83173e-178
6	ITGA4	1.69085e-08	0.145541	0.289	0.152	7.67646e-06	3.62691e-56	0.460809	0.689	0.344	1.64662e-53	4.75435e-15	0.112994	0.163	0.064	2.15847e-12	1.42562e-90	0.491308	0.654	0.297	6.47231e-88	1.69085e-08	5.70247e-90
6	PTPRC-CD45RO-Ab	2.45354e-15	0.325293	0.987	0.946	1.11391e-12	3.99012e-17	0.519058	0.988	0.849	1.81151e-14	1.37478e-89	0.841635	0.972	0.805	6.2415e-87	9.81466e-32	0.841106	0.98	0.63	4.45586e-29	2.45354e-15	5.49912e-89
6	PASK	6.83187e-13	0.205402	0.28	0.111	3.10167e-10	9.20709e-55	0.293202	0.362	0.108	4.18002e-52	1.15902e-33	0.333459	0.394	0.133	5.26195e-31	1.43713e-84	0.65708	0.753	0.291	6.52459e-82	6.83187e-13	5.74854e-84
6	KLRB1-CD161-Ab	2.14869e-22	0.370679	0.978	0.955	9.75505e-20	7.18781e-41	1.4231	0.863	0.432	3.26327e-38	9.35236e-83	0.565574	0.907	0.856	4.24597e-80	7.25909e-48	1.37497	0.669	0.243	3.29563e-45	2.14869e-22	3.74094e-82
6	CD28-CD28-Ab	2.40188e-07	0.159558	1	1	0.000109045	1.45593e-23	0.31297	1	0.998	6.60993e-21	1.25009e-60	0.328732	1	1	5.67542e-58	5.53497e-50	0.309089	1	1	2.51288e-47	2.40188e-07	5.00037e-60
6	IL23R	5.41231e-16	0.189121	0.441	0.266	2.45719e-13	4.30704e-21	0.139031	0.242	0.108	1.9554e-18	6.45354e-56	0.250174	0.303	0.116	2.92991e-53	4.09534e-32	0.172324	0.31	0.139	1.85928e-29	5.41231e-16	2.58142e-55
6	TRIB2	0.0289033	0.0547874	0.244	0.158	1	5.40023e-25	0.253211	0.648	0.454	2.4517e-22	2.12695e-07	0.0744027	0.148	0.08	9.65634e-05	3.49228e-46	0.313733	0.665	0.424	1.5855e-43	0.0289033	1.39691e-45
6	DUSP1	0.393051	0.0385937	0.366	0.308	1	7.5786e-11	0.181525	0.983	0.965	3.44069e-08	0.000500747	0.106812	0.329	0.223	0.227339	4.018e-39	0.294801	0.992	0.977	1.82417e-36	0.393051	1.6072e-38
6	HLA-A	0.224132	0.0263811	1	1	1	1.46411e-06	0.0904699	1	1	0.000664704	0.000124251	0.0656432	1	1	0.0564101	1.04273e-38	0.229665	1	0.999	4.73399e-36	0.224132	4.17092e-38
6	CD5-CD5-Ab	4.09497e-13	0.223995	1	1	1.85912e-10	1.40539e-30	0.328794	1	1	6.38048e-28	3.72659e-34	0.239549	1	1	1.69187e-31	3.79088e-37	0.263092	1	1	1.72106e-34	4.09497e-13	1.51635e-36
6	KLRB1	1.92507e-08	0.449329	0.423	0.183	8.73983e-06	2.93241e-29	0.837565	0.721	0.203	1.33131e-26	3.04186e-22	0.68391	0.378	0.077	1.381e-19	6.14534e-37	0.989665	0.582	0.11	2.78998e-34	1.92507e-08	2.45814e-36
6	GIMAP5	4.14505e-08	0.230981	0.524	0.436	1.88185e-05	0.000231975	0.0851995	0.528	0.442	0.105317	2.11916e-36	0.356801	0.596	0.361	9.62097e-34	0.147423	0.0225941	0.26	0.233	1	0.147423	8.47663e-36
6	FYN	0.104131	0.0473367	0.971	0.95	1	2.96845e-18	0.190719	0.846	0.73	1.34768e-15	7.79231e-10	0.12541	0.99	0.971	3.53771e-07	5.08312e-35	0.252387	0.831	0.678	2.30774e-32	0.104131	2.03325e-34
6	IL7R-CD127-Ab	0.00168547	0.127889	0.996	0.983	0.765205	1.86413e-30	0.495903	1	0.997	8.46313e-28	4.23465e-12	0.179719	0.999	0.995	1.92253e-09	9.13355e-23	0.29601	0.992	0.99	4.14663e-20	0.00168547	7.4565e-30
6	CD6	0.285307	0.0346097	0.934	0.868	1	6.67301e-18	0.21551	0.801	0.688	3.02955e-15	0.0941488	0.0358635	0.935	0.914	1	4.00122e-30	0.239977	0.841	0.734	1.81655e-27	0.285307	1.60049e-29
6	ICOS	2.0873e-06	0.218775	0.852	0.745	0.000947632	0.000684252	0.0645634	0.255	0.21	0.31065	4.0778e-28	0.366466	0.879	0.763	1.85132e-25	1.78249e-11	0.118733	0.282	0.185	8.09251e-09	0.000684252	1.63112e-27
6	CD28	3.70816e-06	0.137383	0.648	0.531	0.00168351	1.66581e-07	0.0877498	0.282	0.184	7.56279e-05	1.77675e-25	0.238858	0.683	0.505	8.06647e-23	1.68797e-08	0.0823578	0.26	0.184	7.66338e-06	3.70816e-06	7.10702e-25
6	FOSB	0.00554304	0.127291	0.822	0.778	1	0.00656449	0.0849298	0.938	0.888	1	5.86356e-18	0.293106	0.813	0.65	2.66206e-15	2.73782e-23	0.242907	0.976	0.955	1.24297e-20	0.00656449	1.09513e-22
6	FYB	0.0130725	0.0699706	0.445	0.387	1	1.1971e-20	0.22154	0.848	0.747	5.43483e-18	6.87414e-13	0.175928	0.525	0.418	3.12086e-10	2.21618e-22	0.200463	0.885	0.791	1.00614e-19	0.0130725	8.86471e-22
6	IL7R	0.00211164	0.128188	0.866	0.821	0.958684	1.58977e-21	0.359307	0.811	0.685	7.21754e-19	8.24138e-08	0.166493	0.882	0.827	3.74159e-05	3.67173e-15	0.214557	0.709	0.606	1.66697e-12	0.00211164	6.35906e-21
6	RORA	0.0522769	0.0458014	0.24	0.207	1	4.34091e-07	0.0808624	0.255	0.174	0.000197077	3.03493e-07	0.0900061	0.182	0.117	0.000137786	6.70501e-19	0.124733	0.272	0.153	3.04407e-16	0.0522769	2.682e-18
6	CD52	0.119842	0.0664977	0.945	0.876	1	6.57904e-05	0.0988188	1	0.998	0.0298688	0.000479434	0.120879	0.76	0.613	0.217663	2.31534e-18	0.199085	1	0.994	1.05117e-15	0.119842	9.26137e-18
6	BCL2A1	4.32615e-07	0.217368	0.952	0.869	0.000196407	0.000417946	0.0463719	0.154	0.102	0.189748	2.02607e-16	0.193871	0.99	0.942	9.19838e-14	7.48079e-06	0.0551435	0.157	0.11	0.00339628	0.000417946	8.1043e-16
6	BTG1	0.00611361	0.0762093	1	0.999	1	0.00110841	0.0775179	0.952	0.943	0.503219	9.70225e-08	0.105743	0.998	0.998	4.40482e-05	4.1411e-16	0.168823	0.981	0.946	1.88006e-13	0.00611361	1.65644e-15
6	CD2.2nd	0.0783793	0.0611137	0.927	0.88	1	3.47088e-06	0.118451	0.763	0.679	0.00157578	0.363623	0.0219763	0.891	0.879	1	4.93229e-16	0.169111	0.709	0.556	2.23926e-13	0.363623	1.97292e-15
6	FTH1	0.353731	0.0187716	0.194	0.174	1	0.00517579	0.0387913	0.147	0.107	1	0.461599	0.0104769	0.174	0.156	1	4.23635e-15	0.11973	0.261	0.158	1.9233e-12	0.461599	1.69454e-14
6	CD37	0.000634517	0.0889704	0.839	0.809	0.288071	6.94001e-11	0.142287	0.925	0.874	3.15076e-08	3.80634e-08	0.107446	0.788	0.719	1.72808e-05	1.17959e-14	0.146385	0.932	0.862	5.35534e-12	0.000634517	4.71836e-14
6	CD4	0.444798	0.0197351	0.33	0.294	1	5.96616e-06	0.104147	0.758	0.685	0.00270864	0.00220611	0.0479703	0.205	0.143	1	1.46951e-14	0.153259	0.76	0.651	6.67158e-12	0.444798	5.87805e-14
6	FAS	0.00540846	0.090596	0.401	0.295	1	1.7836e-05	0.0678487	0.209	0.133	0.00809754	0.000177688	0.0741824	0.166	0.106	0.0806702	3.48325e-14	0.0898128	0.179	0.08	1.58139e-11	0.00540846	1.3933e-13
6	C10orf54	0.0866134	0.0501696	0.934	0.931	1	0.000368455	0.0779186	0.533	0.484	0.167279	4.15921e-14	0.152103	0.975	0.963	1.88828e-11	0.180488	0.0264136	0.528	0.501	1	0.180488	1.66369e-13
6	TNFSF8	6.73606e-05	0.454755	0.381	0.227	0.0305817	1.34194e-13	0.115784	0.224	0.121	6.09241e-11	7.06682e-13	0.622324	0.315	0.17	3.20833e-10	1.31349e-07	0.0706496	0.203	0.125	5.96323e-05	6.73606e-05	5.36777e-13
6	TCF7	0.0107864	0.0570723	0.267	0.205	1	0.00161417	0.0553307	0.225	0.169	0.732834	7.22393e-12	0.156925	0.561	0.448	3.27967e-09	3.00462e-10	0.124516	0.577	0.473	1.3641e-07	0.0107864	2.88957e-11
6	CD3D	0.123502	0.0455634	0.938	0.941	1	9.51749e-06	0.0954901	0.947	0.94	0.00432094	0.432427	0.0183612	0.921	0.906	1	2.39907e-11	0.130187	0.956	0.916	1.08918e-08	0.432427	9.59627e-11
6	CD3E	0.00488588	0.0786669	0.921	0.891	1	3.52053e-08	0.109964	0.987	0.962	1.59832e-05	0.0740572	0.0385872	0.886	0.853	1	9.89233e-10	0.103657	0.989	0.972	4.49112e-07	0.0740572	3.95693e-09
6	DOCK8	0.00820487	0.0725513	0.478	0.392	1	0.83179	0.00407683	0.287	0.289	1	1.06416e-09	0.122132	0.432	0.345	4.83129e-07	0.0429228	0.0275426	0.202	0.175	1	0.83179	4.25664e-09
6	PIK3IP1	0.000176792	0.119261	0.434	0.37	0.0802635	0.0658067	0.0460712	0.825	0.782	1	1.0771e-09	0.135811	0.297	0.239	4.89004e-07	0.708388	0.00767649	0.898	0.873	1	0.708388	4.30841e-09
6	ARL4C	0.013662	0.0927478	0.575	0.531	1	0.00182413	0.083188	0.653	0.625	0.828154	5.2724e-09	0.142458	0.636	0.543	2.39367e-06	1.87911e-08	0.127376	0.605	0.486	8.53115e-06	0.013662	2.10896e-08
6	CCR6-CD196-Ab	0.469085	0.0238426	0.991	0.98	1	0.000317287	0.249927	0.472	0.322	0.144048	0.0742195	0.0536894	0.983	0.969	1	7.98709e-09	0.556274	0.65	0.416	3.62614e-06	0.469085	3.19484e-08
6	RPN2	0.952593	0.00134581	0.269	0.277	1	0.100331	0.0302249	0.307	0.279	1	0.119746	0.0277563	0.314	0.3	1	1.26383e-06	0.087394	0.557	0.46	0.00057378	0.952593	5.05532e-06
6	PTPRC	0.58413	0.0157827	0.813	0.785	1	0.00518176	0.0649997	0.723	0.699	1	2.02667e-06	0.100083	0.845	0.818	0.00092011	2.67868e-06	0.0928996	0.675	0.577	0.00121612	0.58413	8.10668e-06
6	CNOT2	0.393499	0.0230667	0.39	0.371	1	0.0119552	0.0406456	0.24	0.206	1	6.74743e-06	0.0844972	0.404	0.335	0.00306333	0.00534036	0.0388014	0.248	0.204	1	0.393499	2.69895e-05
6	GIMAP2	0.861988	0.00276463	0.117	0.107	1	0.0839787	0.0397835	0.474	0.446	1	1.07124e-05	0.0467892	0.109	0.073	0.00486344	0.128008	0.0282747	0.412	0.392	1	0.861988	4.2849e-05
6	CD2	0.000290944	0.121225	0.775	0.721	0.132089	0.00321828	0.0533789	0.272	0.218	1	0.232482	0.0289827	0.818	0.79	1	0.00139114	0.0475892	0.227	0.165	0.631577	0.232482	0.00116327
7	GZMK	2.14011e-51	0.664917	0.429	0.021	9.71608e-49	1.56355e-189	1.13155	0.605	0.024	7.09854e-187	6.29961e-17	0.485984	0.322	0.009	2.86002e-14	1.10954e-77	1.27983	0.657	0.022	5.03732e-75	6.29961e-17	6.25422e-189
7	CST7	5.70822e-27	0.520535	0.537	0.135	2.59153e-24	2.04428e-137	0.927894	0.725	0.108	9.28105e-135	8.48988e-08	0.217328	0.231	0.049	3.85441e-05	2.2437e-63	0.456613	0.383	0.062	1.01864e-60	8.48988e-08	8.17714e-137
7	ITGB2	5.09777e-14	0.215361	0.611	0.398	2.31439e-11	6.45518e-129	0.544357	0.924	0.74	2.93065e-126	0.37765	0.0214348	0.221	0.192	1	4.98949e-11	0.158672	0.843	0.758	2.26523e-08	0.37765	2.58207e-128
7	GZMA	4.16509e-32	0.580008	0.433	0.045	1.89095e-29	3.43349e-127	1.17388	0.812	0.077	1.55881e-124	2.09118e-11	0.255785	0.221	0.011	9.49397e-09	3.20302e-73	0.952809	0.635	0.034	1.45417e-70	2.09118e-11	1.3734e-126
7	TBX21	3.97105e-23	0.407085	0.49	0.174	1.80286e-20	6.47411e-126	0.371589	0.381	0.051	2.93925e-123	4.37442e-20	0.468958	0.486	0.2	1.98598e-17	1.39903e-68	0.140959	0.16	0.02	6.35162e-66	4.37442e-20	2.58965e-125
7	CCL5	7.86038e-28	2.28561	0.892	0.086	3.56861e-25	2.65043e-86	1.72465	0.948	0.082	1.20329e-83	4.22465e-21	2.13793	0.623	0.019	1.91799e-18	1.38313e-65	1.23808	0.644	0.02	6.27941e-63	4.22465e-21	1.06017e-85
7	APOBEC3G	1.68778e-39	0.753649	0.805	0.314	7.66252e-37	1.37258e-78	0.313896	0.464	0.187	6.2315e-76	9.98786e-31	0.775494	0.657	0.14	4.53449e-28	8.32117e-17	0.132888	0.27	0.13	3.77781e-14	8.32117e-17	5.49031e-78
7	TARP-refseq	4.89516e-17	0.197899	0.161	0.028	2.2224e-14	1.22407e-75	0.283486	0.246	0.036	5.55726e-73	1.22762e-16	0.191977	0.156	0.026	5.57339e-14	1.9405e-28	0.251368	0.236	0.061	8.80986e-26	1.22762e-16	4.89627e-75
7	TNF	4.61565e-61	1.3608	0.985	0.807	2.09551e-58	7.74543e-12	0.25644	0.274	0.13	3.51643e-09	1.3497e-44	1.3912	0.966	0.698	6.12764e-42	2.30953e-19	0.44177	0.287	0.109	1.04853e-16	7.74543e-12	1.84626e-60
7	CD52	2.59548e-15	0.330562	0.972	0.874	1.17835e-12	2.81972e-58	0.342782	0.999	0.999	1.28015e-55	1.15202e-17	0.430266	0.873	0.615	5.23019e-15	1.29565e-22	0.255732	1	0.994	5.88227e-20	2.59548e-15	1.12789e-57
7	IL7R-CD127-Ab	6.31301e-39	0.515122	0.996	0.983	2.8661e-36	8.70624e-34	0.461206	1	0.997	3.95263e-31	6.39203e-38	0.472133	0.997	0.995	2.90198e-35	7.98851e-52	0.522417	0.99	0.99	3.62679e-49	8.70624e-34	3.19541e-51
7	HLA-A	5.09428e-20	0.193109	1	1	2.3128e-17	9.74335e-47	0.233127	1	1	4.42348e-44	2.2837e-10	0.154161	1	1	1.0368e-07	2.88924e-21	0.19337	1	0.999	1.31171e-18	2.2837e-10	3.89734e-46
7	IFNG	1.4943e-46	2.414	0.97	0.385	6.78414e-44	2.79801e-36	0.41191	0.27	0.036	1.2703e-33	1.11527e-37	3.03901	0.87	0.21	5.06332e-35	3.04583e-12	0.216415	0.155	0.022	1.38281e-09	3.04583e-12	5.97722e-46
7	CXCR3	1.88114e-23	0.613453	0.624	0.271	8.54037e-21	3.00969e-35	0.21345	0.279	0.081	1.3664e-32	2.60148e-43	1.11236	0.699	0.2	1.18107e-40	4.26671e-32	0.21133	0.216	0.039	1.93709e-29	1.88114e-23	1.04059e-42
7	GAPDH	4.06518e-23	0.386924	0.989	0.936	1.84559e-20	7.63205e-10	0.153038	0.934	0.848	3.46495e-07	1.75382e-42	0.635293	0.99	0.923	7.96233e-40	0.000389942	0.11924	0.956	0.889	0.177033	0.000389942	7.01527e-42
7	PTPRC-CD45RO-Ab	9.17801e-37	0.507079	0.987	0.946	4.16682e-34	4.08018e-41	0.725891	0.989	0.846	1.8524e-38	3.71409e-39	0.795762	0.969	0.811	1.68619e-36	1.89032e-15	0.658232	0.959	0.636	8.58206e-13	1.89032e-15	1.63207e-40
7	XBP1	1.19469e-21	0.327677	0.639	0.483	5.42388e-19	5.98728e-32	0.194639	0.365	0.202	2.71822e-29	2.55109e-38	0.568482	0.704	0.45	1.15819e-35	2.66247e-06	0.0967132	0.385	0.299	0.00120876	2.66247e-06	1.02044e-37
7	KLRB1-CD161-Ab	2.07899e-16	0.308526	0.979	0.955	9.4386e-14	1.25503e-23	0.941334	0.703	0.437	5.69784e-21	8.41643e-31	0.490089	0.909	0.857	3.82106e-28	7.82656e-20	1.00187	0.463	0.258	3.55326e-17	2.07899e-16	3.36657e-30
7	IFNGR1	9.3355e-05	0.0602486	0.151	0.097	0.0423832	1.959e-29	0.130489	0.231	0.107	8.89387e-27	3.97961e-09	0.108043	0.203	0.105	1.80674e-06	1.45831e-05	0.050031	0.127	0.08	0.00662075	9.3355e-05	7.83601e-29
7	S100A10	8.63927e-09	0.304747	0.904	0.718	3.92223e-06	4.09868e-29	0.287195	0.926	0.816	1.8608e-26	1.83351e-19	0.691288	0.826	0.454	8.32413e-17	3.38865e-11	0.219059	0.863	0.709	1.53845e-08	8.63927e-09	1.63947e-28
7	ITGA4	3.16526e-22	0.252167	0.391	0.144	1.43703e-19	4.55813e-27	0.2769	0.605	0.344	2.06939e-24	5.87654e-08	0.114934	0.184	0.067	2.66795e-05	3.56987e-13	0.20362	0.478	0.31	1.62072e-10	5.87654e-08	1.82325e-26
7	IFITM2	1.02817e-06	0.159004	0.471	0.348	0.000466789	5.35732e-27	0.255574	0.859	0.729	2.43222e-24	0.000720142	0.0829081	0.223	0.135	0.326944	1.88406e-05	0.117406	0.704	0.638	0.00855364	0.000720142	2.14293e-26
7	CD4	8.41521e-07	0.124798	0.425	0.288	0.00038205	1.18829e-21	0.189358	0.789	0.68	5.39485e-19	8.65879e-05	0.0894992	0.249	0.144	0.0393109	1.37285e-07	0.12182	0.73	0.654	6.23276e-05	8.65879e-05	4.75317e-21
7	KLRB1	2.95432e-11	0.529305	0.459	0.18	1.34126e-08	1.42505e-20	0.591606	0.501	0.211	6.46974e-18	2.51518e-08	0.583544	0.353	0.089	1.14189e-05	3.7736e-11	0.575633	0.341	0.128	1.71321e-08	2.51518e-08	5.70021e-20
7	IL7R	0.000795534	0.137473	0.883	0.82	0.361173	4.91452e-20	0.304201	0.832	0.68	2.23119e-17	3.56568e-08	0.244403	0.901	0.828	1.61882e-05	9.24202e-16	0.252444	0.698	0.608	4.19588e-13	0.000795534	1.96581e-19
7	CD28-CD28-Ab	2.8624e-05	0.127204	1	1	0.0129953	0.208224	0.0348739	0.997	0.998	1	9.31848e-20	0.262298	1	1	4.23059e-17	1.14111e-16	0.199652	1	1	5.18064e-14	0.208224	3.72739e-19
7	STAT4	4.75537e-13	0.272159	0.737	0.485	2.15894e-10	6.35269e-06	0.0630345	0.226	0.157	0.00288412	1.09041e-18	0.346156	0.681	0.407	4.95048e-16	0.0347398	0.0311141	0.162	0.133	1	0.0347398	4.36166e-18
7	CD63	0.0969848	0.0406191	0.31	0.258	1	1.9244e-09	0.10264	0.378	0.27	8.73678e-07	1.34416e-13	0.18513	0.312	0.163	6.10249e-11	4.95219e-17	0.153964	0.321	0.197	2.24829e-14	0.0969848	1.98088e-16
7	TNFSF10	3.87028e-15	0.362581	0.378	0.158	1.75711e-12	0.214918	0.0238678	0.324	0.303	1	2.67347e-13	0.370999	0.309	0.09	1.21376e-10	0.00544728	0.0401788	0.154	0.106	1	0.214918	1.54811e-14
7	RORA	0.000445771	0.0818336	0.287	0.204	0.20238	0.00391209	0.0410215	0.222	0.175	1	3.08355e-09	0.157432	0.281	0.116	1.39993e-06	0.052111	0.0315023	0.186	0.158	1	0.052111	1.23342e-08
7	LGALS1	0.00503066	0.151129	0.499	0.374	1	9.68358e-05	0.209953	0.47	0.29	0.0439634	3.11138e-08	0.253478	0.377	0.177	1.41256e-05	8.63488e-05	0.234643	0.334	0.153	0.0392024	0.00503066	1.24455e-07
7	ANXA5	0.0648168	0.050232	0.248	0.17	1	0.000631577	0.067547	0.39	0.31	0.286736	0.364847	0.0256623	0.127	0.092	1	0.0190903	0.0589175	0.311	0.207	1	0.364847	0.00252391
7	CASP5	0.674474	0.00893655	0.227	0.2	1	0.163905	0.0215849	0.231	0.204	1	0.323061	0.0187614	0.138	0.115	1	0.00386483	0.0628744	0.389	0.303	1	0.674474	0.0153699
8	RORC	1.37551e-165	0.966876	0.594	0.025	6.24481e-163	4.95007e-180	0.378134	0.339	0.02	2.24733e-177	6.50673e-146	0.731123	0.439	0.012	2.95406e-143	9.0963e-178	0.270232	0.254	0.009	4.12972e-175	6.50673e-146	1.98003e-179
8	KLRB1-CD161-Ab	3.04404e-74	0.692635	0.993	0.954	1.38199e-71	4.77201e-49	1.55558	0.93	0.427	2.16649e-46	6.0839e-171	1.09198	0.966	0.855	2.76209e-168	2.08787e-72	1.94781	0.815	0.243	9.47892e-70	4.77201e-49	2.43356e-170
8	CCR6-CD196-Ab	2.14639e-12	0.233715	0.986	0.98	9.7446e-10	1.38636e-140	1.71603	0.817	0.3	6.29406e-138	2.71386e-104	0.871457	0.995	0.969	1.23209e-101	4.38099e-90	2.18971	0.923	0.408	1.98897e-87	2.14639e-12	5.54543e-140
8	THY1-CD90-Ab	0.587347	0.0181184	0.998	0.999	1	3.64983e-20	0.283533	0.691	0.722	1.65702e-17	2.20178e-05	0.131715	1	0.999	0.00999608	4.26425e-137	0.71558	0.753	0.791	1.93597e-134	0.587347	1.7057e-136
8	BTG1	1.49267e-89	0.546775	1	0.999	6.77671e-87	1.72913e-05	0.101586	0.962	0.943	0.00785025	1.48247e-131	0.636758	1	0.998	6.7304e-129	2.21356e-24	0.240498	0.976	0.947	1.00496e-21	1.72913e-05	5.92987e-131
8	IL7R-CD127-Ab	3.01599e-58	0.655328	1	0.983	1.36926e-55	7.74625e-77	0.791911	1	0.997	3.5168e-74	3.97355e-61	0.578372	0.998	0.995	1.80399e-58	6.29034e-128	0.815399	0.997	0.989	2.85581e-125	3.01599e-58	2.51613e-127
8	CD28-CD28-Ab	4.49446e-57	0.492191	1	1	2.04049e-54	1.56866e-77	0.574177	1	0.998	7.1217e-75	8.50858e-125	0.640883	1	1	3.86289e-122	3.07648e-125	0.560666	1	1	1.39672e-122	4.49446e-57	1.23059e-124
8	TNF	9.68089e-60	1.39991	0.991	0.808	4.39512e-57	0.0606401	0.0723113	0.2	0.138	1	1.24862e-118	2.15243	0.983	0.697	5.66873e-116	3.27591e-09	0.266524	0.226	0.112	1.48727e-06	0.0606401	4.99447e-118
8	IL7R	4.71986e-50	0.620441	0.942	0.816	2.14282e-47	2.85833e-68	0.648077	0.894	0.679	1.29768e-65	1.07787e-37	0.543227	0.921	0.828	4.89353e-35	1.58787e-95	0.635375	0.843	0.602	7.20893e-93	1.07787e-37	6.35148e-95
8	RORA	2.63269e-50	0.360857	0.515	0.19	1.19524e-47	2.22467e-33	0.187701	0.343	0.168	1.01e-30	1.1841e-84	0.540197	0.568	0.106	5.37582e-82	6.23556e-61	0.262674	0.37	0.15	2.83094e-58	2.22467e-33	4.73641e-84
8	CD52	2.77291e-47	0.619433	1	0.873	1.2589e-44	7.93882e-69	0.420258	1	0.998	3.60422e-66	1.47974e-59	0.790208	0.95	0.612	6.71803e-57	3.20933e-77	0.476219	1	0.994	1.45703e-74	2.77291e-47	1.28373e-76
8	S100A10	2.00206e-08	0.30918	0.91	0.719	9.08934e-06	1.09135e-56	0.452852	0.97	0.816	4.95471e-54	1.75808e-36	0.938574	0.926	0.449	7.9817e-34	1.33986e-74	0.594003	0.968	0.705	6.08297e-72	2.00206e-08	5.35945e-74
8	CD80-CD80-Ab	1.69043e-08	0.190806	0.878	0.844	7.67456e-06	1.69344e-17	0.887139	0.423	0.207	7.6882e-15	3.21076e-70	0.722159	0.77	0.634	1.45769e-67	1.69831e-28	1.0972	0.407	0.187	7.71034e-26	1.69043e-08	1.2843e-69
8	RUNX3	6.63911e-11	0.279831	0.956	0.859	3.01416e-08	2.44358e-14	0.179459	0.632	0.485	1.10939e-11	1.08377e-51	0.718297	0.894	0.531	4.92031e-49	1.59584e-65	0.36208	0.663	0.407	7.24513e-63	6.63911e-11	6.38338e-65
8	CD63	1.41643e-05	0.110716	0.372	0.254	0.00643059	3.71672e-37	0.239149	0.486	0.265	1.68739e-34	2.83384e-21	0.22997	0.348	0.162	1.28656e-18	4.49213e-62	0.300619	0.468	0.191	2.03943e-59	1.41643e-05	1.79685e-61
8	IFITM2	2.69836e-21	0.323848	0.589	0.341	1.22505e-18	3.21481e-52	0.400366	0.908	0.728	1.45952e-49	2.31252e-16	0.205742	0.341	0.131	1.04988e-13	6.61759e-58	0.424633	0.855	0.631	3.00439e-55	2.31252e-16	2.64704e-57
8	IL32	1.08286e-16	0.368614	0.961	0.842	4.91618e-14	8.41629e-54	0.466413	1	0.979	3.821e-51	8.6023e-14	0.448258	0.683	0.359	3.90544e-11	6.37685e-55	0.700698	0.983	0.74	2.89509e-52	8.6023e-14	2.55074e-54
8	KLRB1	1.29086e-29	0.972842	0.755	0.162	5.8605e-27	1.89207e-53	1.14126	0.865	0.193	8.58999e-51	5.8551e-38	1.40362	0.727	0.075	2.65821e-35	8.20518e-54	1.42371	0.783	0.109	3.72515e-51	1.29086e-29	3.28207e-53
8	HLA-A	2.49175e-28	0.240881	1	1	1.13126e-25	9.37876e-47	0.263496	1	1	4.25796e-44	8.14804e-13	0.167288	1	1	3.69921e-10	1.76678e-42	0.275954	1	0.999	8.02116e-40	8.14804e-13	3.7515e-46
8	PTPRC-CD45RO-Ab	8.83031e-16	0.33779	0.995	0.946	4.00896e-13	4.17799e-14	0.465634	0.997	0.848	1.89681e-11	1.13604e-46	0.83788	0.988	0.81	5.15763e-44	2.72009e-20	0.763195	0.993	0.635	1.23492e-17	4.17799e-14	4.54417e-46
8	CD48	5.90344e-16	0.221649	0.984	0.97	2.68016e-13	1.77119e-28	0.247205	0.977	0.923	8.04121e-26	1.31091e-21	0.247125	0.988	0.979	5.95154e-19	8.23829e-46	0.292642	0.978	0.949	3.74019e-43	5.90344e-16	3.29532e-45
8	DPP4	1.48705e-12	0.0849761	0.125	0.042	6.75122e-10	9.21207e-33	0.189321	0.28	0.116	4.18228e-30	1.73663e-20	0.10009	0.118	0.029	7.88429e-18	1.56515e-45	0.230037	0.342	0.136	7.10579e-43	1.48705e-12	6.26061e-45
8	LTB	1.30488e-21	0.157671	0.18	0.05	5.92417e-19	6.10257e-14	0.106614	0.168	0.073	2.77057e-11	3.97665e-36	0.239669	0.278	0.087	1.8054e-33	2.58292e-45	0.319096	0.503	0.252	1.17265e-42	6.10257e-14	1.03317e-44
8	PDIA6	0.000543143	0.0590844	0.159	0.099	0.246587	2.27438e-17	0.134275	0.295	0.171	1.03257e-14	1.6277e-08	0.11236	0.194	0.09	7.38975e-06	8.91551e-42	0.254774	0.47	0.222	4.04764e-39	0.000543143	3.5662e-41
8	JUN	5.0069e-06	0.170577	0.273	0.196	0.00227313	0.000895109	0.122742	0.722	0.662	0.406379	0.0227113	0.0507078	0.156	0.123	1	3.18236e-40	0.406276	0.897	0.778	1.44479e-37	0.0227113	1.27294e-39
8	TRAC	1.59628e-22	0.328523	0.998	0.967	7.24713e-20	1.06428e-31	0.281662	0.995	0.988	4.83181e-29	8.86672e-14	0.268486	0.995	0.948	4.02549e-11	5.31611e-40	0.35861	0.993	0.956	2.41351e-37	8.86672e-14	2.12644e-39
8	GAPDH	3.36429e-11	0.270869	0.986	0.936	1.52739e-08	2.70355e-24	0.282707	0.935	0.85	1.22741e-21	2.95121e-39	0.586964	0.99	0.922	1.33985e-36	2.41089e-21	0.31642	0.98	0.888	1.09454e-18	3.36429e-11	1.18048e-38
8	LGALS3	6.79947e-09	0.117113	0.152	0.052	3.08696e-06	1.06126e-25	0.226163	0.27	0.079	4.81811e-23	7.09727e-22	0.172455	0.168	0.02	3.22216e-19	2.45987e-38	0.328411	0.354	0.062	1.11678e-35	6.79947e-09	9.83947e-38
8	IL23R	1.19931e-17	0.203784	0.413	0.268	5.44487e-15	8.38412e-06	0.0651176	0.171	0.112	0.00380639	8.12155e-36	0.284504	0.355	0.121	3.68718e-33	1.51274e-10	0.107229	0.253	0.144	6.86783e-08	8.38412e-06	3.24862e-35
8	ANXA5	0.0302614	0.0616806	0.256	0.17	1	1.01852e-35	0.274611	0.551	0.301	4.6241e-33	1.74239e-09	0.199808	0.257	0.088	7.91047e-07	2.20777e-27	0.292916	0.487	0.2	1.00233e-24	0.0302614	4.0741e-35
8	IFITM3	4.07078e-08	0.115201	0.236	0.142	1.84813e-05	8.27314e-23	0.210996	0.514	0.333	3.75601e-20	1.32152e-08	0.0942919	0.165	0.068	5.99968e-06	7.83047e-35	0.29122	0.668	0.421	3.55503e-32	4.07078e-08	3.13219e-34
8	PRDM1	0.548697	0.0234561	0.383	0.31	1	1.28259e-17	0.189347	0.331	0.154	5.82295e-15	3.95993e-05	0.151473	0.271	0.115	0.0179781	1.21441e-32	0.30178	0.394	0.123	5.51344e-30	0.548697	4.85765e-32
8	LTA	5.15957e-32	0.503419	0.57	0.369	2.34244e-29	3.15781e-08	0.0755714	0.165	0.097	1.43365e-05	1.35804e-31	0.446886	0.48	0.229	6.16551e-29	1.09142e-13	0.0891164	0.153	0.075	4.95504e-11	3.15781e-08	2.06383e-31
8	CD2.2nd	5.6362e-27	0.372647	0.975	0.877	2.55883e-24	6.54229e-31	0.285763	0.832	0.675	2.9702e-28	4.18576e-23	0.320028	0.95	0.877	1.90033e-20	1.8756e-24	0.241273	0.736	0.557	8.51524e-22	4.18576e-23	2.61692e-30
8	XBP1	1.63095e-07	0.187408	0.598	0.487	7.40452e-05	1.67691e-07	0.0990806	0.298	0.21	7.61316e-05	2.47322e-30	0.481173	0.715	0.449	1.12284e-27	2.39191e-15	0.16143	0.431	0.297	1.08593e-12	1.67691e-07	9.89286e-30
8	RPN2	0.872137	0.00372297	0.266	0.277	1	1.89595e-14	0.135659	0.401	0.272	8.60764e-12	0.00112554	0.0792465	0.374	0.298	0.510997	3.42911e-30	0.225573	0.63	0.459	1.55681e-27	0.872137	1.37164e-29
8	CD28	3.93189e-15	0.235386	0.684	0.529	1.78508e-12	8.67757e-08	0.0895837	0.266	0.185	3.93962e-05	2.11777e-29	0.352172	0.705	0.51	9.61467e-27	0.00767698	0.0449518	0.222	0.186	1	0.00767698	8.47107e-29
8	CD2	6.95755e-29	0.37154	0.864	0.715	3.15873e-26	3.92955e-14	0.135147	0.356	0.212	1.78402e-11	3.48562e-23	0.320744	0.921	0.788	1.58247e-20	5.82009e-13	0.123929	0.293	0.163	2.64232e-10	5.82009e-13	2.78302e-28
8	CCND2	0.0913501	0.054884	0.427	0.409	1	5.80551e-19	0.174387	0.393	0.236	2.6357e-16	3.16867e-10	0.184895	0.436	0.319	1.43858e-07	8.80534e-28	0.193705	0.362	0.185	3.99763e-25	0.0913501	3.52214e-27
8	CXCR4	5.81929e-13	0.458562	0.473	0.336	2.64196e-10	1.55713e-07	0.152539	0.953	0.922	7.06939e-05	2.04739e-25	0.6266	0.496	0.29	9.29515e-23	6.61659e-11	0.166854	0.98	0.961	3.00393e-08	1.55713e-07	8.18956e-25
8	CD3E	2.70241e-09	0.167234	0.933	0.89	1.2269e-06	2.09047e-06	0.0948573	0.982	0.962	0.000949073	0.000160558	0.110609	0.909	0.853	0.0728931	2.34347e-25	0.197679	0.995	0.972	1.06394e-22	0.000160558	9.3739e-25
8	FOSB	0.505936	0.0311781	0.813	0.778	1	0.0847534	0.0538576	0.933	0.888	1	7.70898e-08	0.251255	0.808	0.656	3.49988e-05	2.56837e-24	0.285193	0.978	0.955	1.16604e-21	0.505936	1.02735e-23
8	TNFSF8	3.79188e-12	0.837758	0.473	0.222	1.72151e-09	1.53532e-11	0.105201	0.215	0.121	6.97037e-09	1.54907e-22	1.26598	0.463	0.17	7.03276e-20	2.95763e-09	0.0917074	0.194	0.127	1.34277e-06	2.95763e-09	6.19627e-22
8	CD4	0.000270822	0.0960472	0.374	0.292	0.122953	6.30334e-21	0.209294	0.817	0.681	2.86172e-18	1.17581e-18	0.200506	0.331	0.141	5.33817e-16	3.78079e-22	0.217935	0.783	0.652	1.71648e-19	0.000270822	1.51232e-21
8	ITGA4	0.00663655	0.0694567	0.222	0.156	1	7.18992e-15	0.227382	0.509	0.356	3.26422e-12	4.33784e-11	0.137348	0.182	0.067	1.96938e-08	6.8651e-22	0.270902	0.525	0.308	3.11676e-19	0.00663655	2.74604e-21
8	SELPLG	5.10503e-06	0.240252	0.39	0.281	0.00231768	5.54135e-10	0.152231	0.832	0.752	2.51577e-07	1.34357e-12	0.398378	0.506	0.329	6.0998e-10	8.3229e-22	0.246655	0.692	0.505	3.7786e-19	5.10503e-06	3.32916e-21
8	CD44	0.327988	0.0276715	0.979	0.956	1	4.23687e-12	0.159534	0.764	0.683	1.92354e-09	0.129217	0.0466845	0.95	0.904	1	4.09254e-20	0.203844	0.833	0.707	1.85801e-17	0.327988	1.63702e-19
8	LGALS1	6.90523e-11	0.377796	0.654	0.365	3.13497e-08	7.45379e-13	0.456039	0.606	0.285	3.38402e-10	7.21012e-20	0.428687	0.451	0.174	3.27339e-17	3.86744e-12	0.447904	0.515	0.145	1.75582e-09	6.90523e-11	2.88405e-19
8	BIN2	1.82606e-08	0.122342	0.326	0.222	8.2903e-06	9.499e-20	0.20441	0.777	0.653	4.31254e-17	9.13066e-10	0.091401	0.153	0.064	4.14532e-07	1.88567e-09	0.141419	0.785	0.669	8.56094e-07	1.82606e-08	3.7996e-19
8	FTH1	5.81799e-10	0.128668	0.279	0.169	2.64137e-07	2.40789e-06	0.0654922	0.156	0.106	0.00109318	0.0919336	0.0329857	0.189	0.156	1	4.84037e-19	0.157291	0.291	0.159	2.19753e-16	0.0919336	1.93615e-18
8	CD3D	2.20658e-08	0.166682	0.972	0.939	1.00179e-05	1.39438e-15	0.168834	0.963	0.939	6.33048e-13	8.26118e-05	0.125106	0.928	0.907	0.0375057	3.37277e-08	0.123834	0.966	0.916	1.53124e-05	8.26118e-05	5.57752e-15
8	FAS	0.000112171	0.129485	0.404	0.295	0.0509257	9.97194e-05	0.0613992	0.203	0.133	0.0452726	1.04224e-10	0.197135	0.269	0.104	4.73176e-08	2.12584e-14	0.105235	0.192	0.081	9.65131e-12	0.000112171	8.50335e-14
8	IFNGR1	0.529439	0.00999329	0.102	0.1	1	5.10121e-05	0.0538862	0.165	0.114	0.0231595	4.83507e-14	0.133999	0.225	0.104	2.19512e-11	0.00046977	0.040298	0.121	0.08	0.213276	0.529439	1.93403e-13
8	STAT4	1.13539e-08	0.2235	0.702	0.489	5.15465e-06	1.40131e-05	0.0686751	0.225	0.158	0.00636194	2.21682e-13	0.275337	0.612	0.409	1.00643e-10	8.91428e-08	0.078483	0.202	0.132	4.04708e-05	1.40131e-05	8.86726e-13
8	CCR4-CD194-Ab	9.70802e-05	0.139676	0.991	0.977	0.0440744	2.54917e-13	0.532459	0.855	0.653	1.15732e-10	1.16866e-08	0.228316	0.99	0.965	5.3057e-06	1.64746e-06	0.351905	0.736	0.548	0.000747945	9.70802e-05	1.01967e-12
8	CASP5	0.0051052	0.0620322	0.245	0.199	1	0.0162973	0.04206	0.236	0.204	1	7.14625e-10	0.116924	0.235	0.112	3.2444e-07	3.74674e-11	0.142983	0.428	0.301	1.70102e-08	0.0162973	1.4987e-10
8	CD37	0.7675	0.00804502	0.813	0.81	1	0.130636	0.0338951	0.902	0.875	1	1.09519e-08	0.151363	0.808	0.72	4.97218e-06	1.6309e-09	0.131944	0.912	0.864	7.40428e-07	0.7675	6.5236e-09
8	ITGB2	0.0109208	0.0763139	0.508	0.406	1	1.84686e-09	0.16495	0.864	0.748	8.38476e-07	9.5117e-08	0.127448	0.321	0.189	4.31831e-05	2.93347e-07	0.124483	0.822	0.759	0.00013318	0.0109208	7.38745e-09
8	CD6	0.196788	0.0427137	0.896	0.871	1	7.80617e-08	0.136035	0.752	0.691	3.544e-05	0.132208	0.0442694	0.918	0.915	1	0.00123761	0.0805896	0.786	0.738	0.561876	0.196788	3.12247e-07
8	TRBC2	7.33445e-06	0.2077	0.977	0.944	0.00332984	0.0449689	0.0791215	0.945	0.937	1	2.58322e-05	0.212331	0.942	0.916	0.0117278	0.000372423	0.137805	0.968	0.934	0.16908	0.0449689	2.93375e-05
8	DOCK8	1.66692e-05	0.120224	0.499	0.391	0.00756783	2.4759e-05	0.0790647	0.368	0.284	0.0112406	1.19354e-05	0.120655	0.47	0.347	0.00541868	0.000313089	0.0558929	0.237	0.174	0.142142	0.000313089	4.77408e-05
8	TNFSF10	3.10634e-05	0.188253	0.242	0.167	0.0141028	0.00155966	0.0687705	0.374	0.3	0.708086	1.35584e-05	0.185513	0.185	0.094	0.00615552	0.00597081	0.0396761	0.15	0.107	1	0.00597081	5.42325e-05
8	IGBP1	0.839363	0.00440155	0.247	0.256	1	0.000689791	0.0613212	0.311	0.264	0.313165	0.020773	0.0488942	0.278	0.216	1	8.099e-05	0.0769979	0.372	0.298	0.0367695	0.839363	0.000323921
8	CD33-CD33-Ab	0.457313	0.0239113	0.861	0.846	1	0.00609811	0.0811396	0.469	0.394	1	0.00938654	0.0865558	0.787	0.703	1	0.180984	0.041469	0.402	0.31	1	0.457313	0.0241702
9	CD52	2.86499e-108	1.09547	0.983	0.876	1.3007e-105	6.17388e-117	0.738211	1	0.999	2.80294e-114	6.92401e-197	1.41045	0.935	0.613	3.1435e-194	0	0.996658	1	0.994	0	2.86499e-108	0
9	GAPDH	9.69108e-61	0.782384	0.987	0.937	4.39975e-58	3.51143e-202	1.03701	0.964	0.852	1.59419e-199	1.37014e-153	1.16437	0.99	0.923	6.22042e-151	0	1.53711	0.979	0.887	0	9.69108e-61	0
9	ICOSLG-CD275-Ab	0.000113186	0.151858	0.963	0.941	0.0513862	2.29803e-125	1.72285	0.902	0.62	1.0433e-122	4.77515e-90	0.717075	0.97	0.867	2.16792e-87	0	2.10428	0.986	0.776	0	0.000113186	0
9	ICOS-CD278-Ab	3.71154e-132	1.0753	0.933	0.661	1.68504e-129	1.48442e-148	1.52403	0.958	0.775	6.73929e-146	4.27629e-238	1.28575	0.945	0.502	1.94144e-235	5.40486e-275	1.46187	0.901	0.452	2.45381e-272	3.71154e-132	2.16195e-274
9	LCK	4.04289e-82	0.665959	0.628	0.329	1.83547e-79	9.92293e-63	0.453214	0.935	0.853	4.50501e-60	8.44186e-74	0.574411	0.529	0.204	3.83261e-71	2.07029e-254	0.641071	0.946	0.818	9.39909e-252	9.92293e-63	8.28114e-254
9	CD3D	1.26857e-108	0.716584	0.99	0.939	5.75929e-106	2.53077e-72	0.481045	0.993	0.939	1.14897e-69	3.5208e-171	0.816371	0.988	0.905	1.59844e-168	2.47563e-241	0.627862	0.989	0.915	1.12394e-238	2.53077e-72	9.90253e-241
9	TRAC	2.94428e-50	0.586829	0.997	0.968	1.3367e-47	1.07473e-70	0.571832	0.997	0.988	4.87929e-68	2.11129e-62	0.598158	0.99	0.948	9.58528e-60	4.84554e-232	0.806181	0.987	0.956	2.19988e-229	2.94428e-50	1.93822e-231
9	LGALS9	6.84509e-98	0.458973	0.409	0.072	3.10767e-95	7.50574e-91	0.490887	0.5	0.137	3.4076e-88	1.23823e-158	0.512013	0.427	0.051	5.62155e-156	3.61982e-230	0.582534	0.556	0.131	1.6434e-227	7.50574e-91	1.44793e-229
9	CD27	2.81649e-74	0.892252	0.668	0.252	1.27869e-71	7.25742e-51	0.497589	0.765	0.604	3.29487e-48	3.60869e-96	0.855551	0.665	0.274	1.63834e-93	1.77357e-216	0.689791	0.842	0.601	8.052e-214	7.25742e-51	7.09427e-216
9	FYB	2.1532e-32	0.397158	0.628	0.381	9.77555e-30	6.65241e-63	0.512224	0.899	0.749	3.02019e-60	3.93803e-54	0.531771	0.72	0.415	1.78787e-51	7.27497e-214	0.637991	0.942	0.79	3.30284e-211	2.1532e-32	2.90999e-213
9	TRIB2	6.51282e-62	0.560456	0.48	0.15	2.95682e-59	5.38262e-64	0.548335	0.735	0.457	2.44371e-61	5.18622e-72	0.421454	0.39	0.074	2.35454e-69	3.73881e-213	0.710226	0.81	0.42	1.69742e-210	6.51282e-62	1.49552e-212
9	CD28-CD28-Ab	6.45141e-42	0.502845	1	1	2.92894e-39	2.99166e-35	0.531818	1	0.998	1.35821e-32	8.38694e-189	0.790173	1	1	3.80767e-186	9.81047e-208	0.695426	1	1	4.45395e-205	2.99166e-35	3.92419e-207
9	ADA	8.0822e-15	0.217342	0.218	0.046	3.66932e-12	5.50257e-24	0.243149	0.33	0.126	2.49817e-21	2.31043e-41	0.354865	0.298	0.052	1.04893e-38	1.87982e-190	0.558635	0.527	0.191	8.53437e-188	8.0822e-15	7.51927e-190
9	HLA-A	8.38853e-31	0.299552	1	1	3.80839e-28	6.16159e-58	0.400658	1	1	2.79736e-55	4.30051e-51	0.351887	1	1	1.95243e-48	2.67651e-189	0.552685	1	0.999	1.21513e-186	8.38853e-31	1.0706e-188
9	S100A10	8.64897e-17	0.549663	0.869	0.724	3.92663e-14	7.94867e-62	0.645298	0.922	0.822	3.60869e-59	5.34351e-19	0.665861	0.72	0.457	2.42596e-16	3.1007e-182	0.882882	0.875	0.708	1.40772e-179	8.64897e-17	1.24028e-181
9	PCNA	5.61595e-07	0.128125	0.242	0.207	0.000254964	7.39277e-39	0.310287	0.248	0.141	3.35632e-36	9.39157e-53	0.367547	0.248	0.191	4.26377e-50	9.75945e-172	0.677633	0.28	0.165	4.43079e-169	5.61595e-07	3.90378e-171
9	ITGB2	7.12097e-47	0.498337	0.644	0.402	3.23292e-44	6.00515e-24	0.373068	0.899	0.75	2.72634e-21	8.73742e-83	0.476548	0.491	0.183	3.96679e-80	1.30593e-167	0.582533	0.927	0.754	5.92891e-165	6.00515e-24	5.22371e-167
9	CASP5	3.60229e-51	0.390197	0.493	0.189	1.63544e-48	1.10237e-40	0.30863	0.438	0.199	5.00477e-38	2.20726e-73	0.358371	0.375	0.107	1.0021e-70	1.56773e-156	0.522406	0.642	0.291	7.11749e-154	1.10237e-40	6.27092e-156
9	CD3E	3.9722e-96	0.627093	0.966	0.889	1.80338e-93	3.83824e-46	0.364297	0.997	0.962	1.74256e-43	5.12211e-153	0.694013	0.99	0.85	2.32544e-150	4.65394e-145	0.439053	0.994	0.972	2.11289e-142	3.83824e-46	2.04885e-152
9	SELL	6.81798e-50	0.833725	0.772	0.415	3.09536e-47	8.25129e-15	0.363961	0.817	0.747	3.74609e-12	1.62886e-51	0.773136	0.66	0.344	7.39505e-49	9.21831e-151	0.702702	0.874	0.805	4.18511e-148	8.25129e-15	3.68732e-150
9	LAT	3.44927e-48	0.450901	0.487	0.162	1.56597e-45	5.31046e-34	0.34885	0.81	0.691	2.41095e-31	2.05737e-42	0.468777	0.459	0.145	9.34045e-40	8.0322e-150	0.516317	0.895	0.669	3.64662e-147	5.31046e-34	3.21288e-149
9	CD74	1.63527e-37	0.633237	0.923	0.804	7.42412e-35	2.40634e-37	0.611824	0.869	0.703	1.09248e-34	3.42992e-63	0.670394	0.94	0.806	1.55718e-60	1.91414e-149	0.921048	0.883	0.652	8.69019e-147	2.40634e-37	7.65656e-149
9	GNAI2	4.17076e-29	0.249232	0.302	0.141	1.89352e-26	1.46176e-26	0.244498	0.395	0.188	6.63639e-24	2.17538e-50	0.31194	0.355	0.165	9.87624e-48	3.35167e-149	0.497753	0.647	0.366	1.52166e-146	1.46176e-26	1.34067e-148
9	BIN2	3.04828e-21	0.241876	0.399	0.221	1.38392e-18	1.26839e-35	0.368602	0.801	0.657	5.75848e-33	1.19311e-27	0.17234	0.211	0.062	5.41671e-25	2.66195e-148	0.533758	0.88	0.664	1.20852e-145	3.04828e-21	1.06478e-147
9	ANXA5	1.25783e-41	0.522779	0.43	0.164	5.71053e-39	2.82142e-45	0.426123	0.542	0.31	1.28093e-42	2.4451e-41	0.532027	0.355	0.085	1.11007e-38	3.64875e-145	0.674219	0.524	0.197	1.65653e-142	2.4451e-41	1.4595e-144
9	CD2.2nd	3.53148e-07	0.213697	0.946	0.88	0.000160329	2.2249e-62	0.542093	0.925	0.677	1.0101e-59	5.67945e-12	0.228417	0.95	0.877	2.57847e-09	1.38427e-144	0.546388	0.848	0.552	6.2846e-142	3.53148e-07	5.53709e-144
9	CD4	7.18196e-47	0.441923	0.564	0.285	3.26061e-44	5.98837e-31	0.342265	0.837	0.684	2.71872e-28	6.35013e-61	0.389532	0.397	0.139	2.88296e-58	2.803e-134	0.496432	0.879	0.647	1.27256e-131	5.98837e-31	1.1212e-133
9	FYN	2.06482e-44	0.470252	0.993	0.95	9.37427e-42	1.92023e-35	0.355219	0.846	0.734	8.71782e-33	1.3075e-70	0.482765	0.995	0.971	5.93606e-68	2.63154e-130	0.519122	0.871	0.678	1.19472e-127	1.92023e-35	1.05262e-129
9	IL23R	5.48448e-21	0.266062	0.48	0.268	2.48995e-18	8.64211e-40	0.271597	0.327	0.109	3.92352e-37	5.17547e-31	0.267687	0.29	0.123	2.34966e-28	6.67293e-121	0.374814	0.419	0.136	3.02951e-118	5.48448e-21	2.66917e-120
9	IFITM2	9.67136e-45	0.577362	0.671	0.343	4.3908e-42	6.44792e-34	0.441521	0.876	0.735	2.92736e-31	5.20231e-76	0.493651	0.437	0.128	2.36185e-73	3.97693e-120	0.584821	0.819	0.632	1.80553e-117	6.44792e-34	1.59077e-119
9	SELPLG	7.22504e-09	0.377233	0.453	0.28	3.28017e-06	1.7732e-67	0.540721	0.879	0.753	8.05032e-65	5.01387e-26	0.622012	0.526	0.328	2.2763e-23	4.21217e-116	0.548238	0.768	0.501	1.91232e-113	7.22504e-09	1.68487e-115
9	CD5	1.04384e-08	0.238394	0.758	0.647	4.73902e-06	9.73855e-24	0.314158	0.725	0.532	4.4213e-21	4.0686e-20	0.323128	0.767	0.609	1.84715e-17	3.2148e-106	0.491666	0.764	0.54	1.45952e-103	1.04384e-08	1.28592e-105
9	PDIA6	6.322e-34	0.25718	0.312	0.093	2.87019e-31	5.09169e-05	0.0892432	0.235	0.176	0.0231163	7.1596e-60	0.361399	0.34	0.086	3.25046e-57	1.78499e-96	0.373475	0.479	0.221	8.10386e-94	5.09169e-05	7.13997e-96
9	CD44	5.90827e-26	0.339632	0.997	0.956	2.68236e-23	5.22853e-48	0.429314	0.846	0.682	2.37375e-45	2.48569e-62	0.490051	0.975	0.903	1.12851e-59	2.72925e-96	0.420928	0.855	0.705	1.23908e-93	5.90827e-26	1.0917e-95
9	PTPRC	3.6551e-57	0.503812	0.916	0.781	1.65942e-54	2.17355e-34	0.360016	0.824	0.697	9.86792e-32	1.97661e-40	0.3708	0.923	0.816	8.97383e-38	4.31781e-96	0.419063	0.773	0.574	1.96029e-93	2.17355e-34	1.72712e-95
9	IGBP1	1.91692e-28	0.266477	0.483	0.245	8.70283e-26	2.24442e-25	0.244509	0.435	0.261	1.01897e-22	5.40841e-63	0.342801	0.442	0.211	2.45542e-60	4.4971e-94	0.36336	0.548	0.289	2.04168e-91	2.24442e-25	1.79884e-93
9	CD37	1.36164e-49	0.424638	0.893	0.807	6.18186e-47	4.47017e-36	0.354269	0.938	0.875	2.02946e-33	1.49137e-54	0.389775	0.873	0.718	6.77081e-52	2.05846e-92	0.401224	0.933	0.863	9.34543e-90	4.47017e-36	8.23386e-92
9	LAP3	1.62688e-25	0.280317	0.443	0.223	7.38604e-23	1.75086e-65	0.417045	0.49	0.208	7.9489e-63	4.13888e-58	0.324299	0.37	0.138	1.87905e-55	4.83307e-90	0.298865	0.34	0.126	2.19421e-87	1.62688e-25	1.93323e-89
9	PASK	1.04076e-42	0.52653	0.383	0.11	4.72506e-40	7.05698e-42	0.372153	0.389	0.116	3.20387e-39	2.73628e-51	0.654161	0.467	0.14	1.24227e-48	6.31736e-90	0.772844	0.625	0.302	2.86808e-87	7.05698e-42	2.52694e-89
9	IL32	1.68332e-88	1.02316	0.943	0.845	7.64226e-86	6.71034e-49	0.610738	0.997	0.979	3.04649e-46	3.8803e-48	0.927927	0.494	0.366	1.76166e-45	2.15821e-63	0.734562	0.775	0.749	9.79825e-61	3.8803e-48	6.73326e-88
9	ITGA4	1.93914e-33	0.406699	0.416	0.149	8.80368e-31	6.62327e-39	0.537625	0.65	0.356	3.00697e-36	1.99551e-32	0.2756	0.231	0.065	9.0596e-30	3.30207e-87	0.545982	0.601	0.304	1.49914e-84	1.99551e-32	1.32083e-86
9	IFITM3	6.4545e-22	0.247743	0.356	0.139	2.93034e-19	9.56522e-17	0.245656	0.516	0.339	4.34261e-14	1.42522e-48	0.267275	0.258	0.065	6.47052e-46	1.34093e-83	0.435758	0.634	0.422	6.08783e-81	9.56522e-17	5.36372e-83
9	ICOS	1.70026e-42	0.762504	0.96	0.743	7.71918e-40	3.06282e-44	0.362486	0.448	0.205	1.39052e-41	3.89716e-75	0.847365	0.978	0.764	1.76931e-72	1.84175e-81	0.386219	0.441	0.179	8.36153e-79	1.70026e-42	7.36699e-81
9	CD2	4.29811e-10	0.252056	0.826	0.72	1.95134e-07	3.05752e-20	0.224597	0.399	0.215	1.38811e-17	1.01764e-20	0.307393	0.906	0.788	4.62009e-18	7.05341e-80	0.313347	0.39	0.158	3.20225e-77	4.29811e-10	2.82136e-79
9	C10orf54	2.92088e-21	0.326716	0.966	0.929	1.32608e-18	1.61953e-17	0.244277	0.631	0.483	7.35264e-15	2.70432e-79	0.504854	0.993	0.963	1.22776e-76	4.41186e-61	0.335172	0.712	0.493	2.00298e-58	1.61953e-17	1.08173e-78
9	VPS28	1.12765e-32	0.261235	0.379	0.178	5.11952e-30	9.55709e-16	0.206659	0.539	0.351	4.33892e-13	7.25249e-50	0.27709	0.402	0.154	3.29263e-47	1.26543e-76	0.32705	0.591	0.359	5.74507e-74	9.55709e-16	5.06174e-76
9	TRBC2	1.22703e-31	0.641066	0.98	0.945	5.57074e-29	1.2842e-20	0.504369	0.974	0.936	5.83027e-18	6.88657e-42	0.691693	0.973	0.915	3.1265e-39	1.45757e-74	0.680632	0.974	0.934	6.61735e-72	1.2842e-20	5.83026e-74
9	PTPRC-CD45RO-Ab	7.98927e-28	0.545017	0.987	0.947	3.62713e-25	6.26385e-19	0.755706	0.98	0.853	2.84379e-16	1.53608e-69	1.04347	0.963	0.811	6.97381e-67	2.90513e-39	1.05501	0.939	0.636	1.31893e-36	6.26385e-19	6.14433e-69
9	CTLA4-CD152-Ab	0.0464665	0.0785375	1	0.998	1	2.532e-08	0.266183	0.451	0.364	1.14953e-05	0.00187455	0.120764	1	0.998	0.851047	1.85986e-68	0.589303	0.516	0.335	8.44376e-66	0.0464665	7.43944e-68
9	APOBEC3G	4.49851e-22	0.703527	0.695	0.331	2.04232e-19	5.55759e-20	0.24848	0.399	0.203	2.52314e-17	3.99182e-33	0.787042	0.541	0.143	1.81229e-30	4.73006e-64	0.262734	0.307	0.128	2.14745e-61	5.55759e-20	1.89203e-63
9	CD5-CD5-Ab	7.16885e-13	0.270442	1	1	3.25466e-10	4.51826e-06	0.181663	1	1	0.00205129	6.88427e-64	0.460568	1	1	3.12546e-61	4.54043e-41	0.310652	1	1	2.06136e-38	4.51826e-06	2.75371e-63
9	POU2AF1	1.97624e-38	0.764838	0.497	0.108	8.97214e-36	3.16295e-51	0.249251	0.127	0.008	1.43598e-48	4.29375e-63	0.888447	0.509	0.101	1.94936e-60	7.54527e-62	0.175029	0.121	0.011	3.42555e-59	1.97624e-38	1.7175e-62
9	CBLB	4.409e-27	0.371546	0.48	0.192	2.00169e-24	1.22005e-08	0.092293	0.141	0.068	5.53901e-06	5.76598e-61	0.732164	0.7	0.303	2.61775e-58	3.40257e-10	0.103317	0.235	0.155	1.54476e-07	1.22005e-08	2.30639e-60
9	CD6	1.60758e-25	0.39768	0.919	0.87	7.29842e-23	1.93719e-11	0.230552	0.804	0.691	8.79484e-09	4.68653e-48	0.410937	0.973	0.914	2.12769e-45	1.31421e-60	0.376478	0.858	0.734	5.96651e-58	1.93719e-11	5.25684e-60
9	CD28	7.34958e-17	0.296289	0.735	0.53	3.33671e-14	6.37148e-29	0.251074	0.369	0.185	2.89265e-26	3.6517e-46	0.449345	0.779	0.508	1.65787e-43	4.45512e-60	0.259978	0.391	0.179	2.02262e-57	7.34958e-17	1.78205e-59
9	BAX	1.75135e-25	0.273748	0.336	0.145	7.95112e-23	3.98186e-16	0.201476	0.353	0.199	1.80777e-13	2.37422e-48	0.29775	0.325	0.113	1.0779e-45	1.85139e-58	0.326959	0.562	0.371	8.40531e-56	3.98186e-16	7.40556e-58
9	F5	8.21283e-34	0.467665	0.466	0.112	3.72863e-31	4.43306e-22	0.169017	0.176	0.046	2.01261e-19	2.76147e-56	0.629356	0.541	0.098	1.25371e-53	8.05158e-33	0.147088	0.185	0.049	3.65542e-30	4.43306e-22	1.10459e-55
9	CCND2	1.91533e-09	0.234118	0.554	0.404	8.69558e-07	1.81033e-08	0.152951	0.346	0.242	8.21892e-06	4.09502e-24	0.304058	0.511	0.317	1.85914e-21	1.01867e-52	0.262225	0.385	0.184	4.62475e-50	1.81033e-08	4.07467e-52
9	LEF1	4.15528e-05	0.175277	0.51	0.334	0.018865	3.329e-08	0.201812	0.768	0.716	1.51136e-05	3.5032e-11	0.282382	0.695	0.523	1.59045e-08	4.85997e-50	0.350289	0.855	0.812	2.20642e-47	4.15528e-05	1.94399e-49
9	TCF7	0.620269	0.0135109	0.211	0.209	1	0.063494	0.0448384	0.212	0.171	1	4.49673e-13	0.23138	0.573	0.451	2.04151e-10	7.72681e-50	0.315078	0.618	0.472	3.50797e-47	0.620269	3.09072e-49
9	CD3G	2.25221e-20	0.162634	0.208	0.07	1.0225e-17	4.86147e-11	0.147992	0.297	0.188	2.20711e-08	1.13579e-28	0.209576	0.275	0.099	5.15647e-26	2.20307e-46	0.242759	0.427	0.236	1.00019e-43	4.86147e-11	8.81227e-46
9	RPN2	4.54638e-18	0.22862	0.466	0.268	2.06406e-15	1.06929e-09	0.148148	0.422	0.276	4.85457e-07	6.88948e-46	0.338073	0.491	0.295	3.12783e-43	6.26279e-35	0.236641	0.625	0.458	2.84331e-32	1.06929e-09	2.75579e-45
9	CTLA4	9.10753e-11	0.598953	0.919	0.612	4.13482e-08	9.36477e-17	0.33255	0.399	0.178	4.2516e-14	6.14988e-05	0.380831	0.692	0.43	0.0279205	3.02754e-43	0.359245	0.327	0.113	1.3745e-40	6.14988e-05	1.21101e-42
9	DOCK8	8.50941e-09	0.19068	0.517	0.392	3.86327e-06	3.69734e-22	0.238994	0.484	0.283	1.67859e-19	6.68677e-14	0.208955	0.529	0.345	3.0358e-11	5.84495e-43	0.199661	0.339	0.169	2.65361e-40	8.50941e-09	2.33798e-42
9	FAS	1.56406e-32	0.494797	0.587	0.29	7.10084e-30	1.03456e-27	0.241936	0.31	0.132	4.6969e-25	2.68695e-26	0.360642	0.27	0.104	1.21987e-23	2.53834e-42	0.18703	0.222	0.079	1.15241e-39	2.68695e-26	1.01534e-41
9	CD48	1.32539e-18	0.285432	0.98	0.971	6.01726e-16	6.32276e-11	0.203266	0.944	0.926	2.87053e-08	2.11473e-33	0.313591	0.988	0.979	9.60088e-31	5.02678e-42	0.274077	0.976	0.949	2.28216e-39	6.32276e-11	2.01071e-41
9	ATF6B	6.45526e-26	0.153536	0.205	0.057	2.93069e-23	0.0147305	0.0514578	0.225	0.178	1	5.99624e-41	0.148461	0.174	0.034	2.72229e-38	7.32035e-27	0.157675	0.327	0.184	3.32344e-24	0.0147305	2.3985e-40
9	TIGIT	3.62844e-39	0.807434	0.614	0.294	1.64731e-36	4.76823e-24	0.255824	0.248	0.1	2.16477e-21	5.88194e-21	0.634381	0.33	0.126	2.6704e-18	1.11321e-34	0.173471	0.142	0.038	5.05396e-32	5.88194e-21	1.45137e-38
9	GIMAP2	7.32075e-10	0.121391	0.211	0.103	3.32362e-07	1.49589e-22	0.294233	0.608	0.442	6.79132e-20	5.82813e-09	0.0886962	0.159	0.073	2.64597e-06	3.69087e-39	0.256851	0.564	0.385	1.67565e-36	5.82813e-09	1.47635e-38
9	CD247	2.97604e-22	0.24181	0.282	0.107	1.35112e-19	3.65087e-18	0.203988	0.402	0.206	1.65749e-15	9.2386e-37	0.271008	0.32	0.108	4.19432e-34	6.30681e-17	0.15874	0.407	0.266	2.86329e-14	6.30681e-17	3.69544e-36
9	LAMP1	3.83041e-21	0.272048	0.671	0.468	1.739e-18	1.66408e-12	0.194723	0.68	0.522	7.55493e-10	4.57918e-29	0.26012	0.586	0.401	2.07895e-26	9.83093e-33	0.219864	0.594	0.434	4.46324e-30	1.66408e-12	3.93237e-32
9	STAT5A	1.07133e-09	0.269681	0.809	0.689	4.86384e-07	3.23717e-17	0.185946	0.376	0.223	1.46968e-14	9.03904e-14	0.29267	0.891	0.763	4.10372e-11	1.01243e-32	0.183993	0.358	0.197	4.59644e-30	1.07133e-09	4.04972e-32
9	CCR4-CD194-Ab	0.0497166	0.0841315	0.977	0.977	1	1.74587e-10	0.643781	0.915	0.658	7.92623e-08	1.22111e-31	0.472683	0.995	0.964	5.54385e-29	6.27268e-22	0.697059	0.85	0.542	2.84779e-19	0.0497166	4.88445e-31
9	RUNX3	4.66402e-08	0.279847	0.889	0.863	2.11746e-05	0.667715	0.0143396	0.51	0.493	1	1.95975e-29	0.542992	0.717	0.538	8.89728e-27	0.00908035	0.0573254	0.444	0.416	1	0.667715	7.83902e-29
9	TNFSF10	0.461051	0.0365424	0.235	0.169	1	2.20703e-26	0.314016	0.51	0.298	1.00199e-23	0.020186	0.0914574	0.194	0.093	1	2.14042e-28	0.159947	0.233	0.103	9.71751e-26	0.461051	8.56168e-28
9	IKZF1	2.16802e-19	0.170256	0.198	0.071	9.8428e-17	0.000139145	0.105804	0.516	0.409	0.0631718	1.55989e-26	0.177011	0.159	0.058	7.08188e-24	7.34417e-05	0.0763271	0.395	0.352	0.0333425	0.000139145	6.23954e-26
9	GIMAP5	8.69628e-08	0.27711	0.554	0.437	3.94811e-05	3.27506e-16	0.252341	0.556	0.444	1.48688e-13	5.93095e-25	0.416256	0.613	0.368	2.69265e-22	5.90698e-13	0.123016	0.337	0.23	2.68177e-10	8.69628e-08	2.37238e-24
9	DUSP4	1.74842e-24	0.965787	0.604	0.251	7.93781e-22	0.00128214	0.0917242	0.131	0.064	0.582092	1.21278e-23	0.700638	0.464	0.138	5.50601e-21	1.2363e-06	0.10109	0.129	0.056	0.000561278	0.00128214	6.99367e-24
9	ARL4C	1.60157e-09	0.278282	0.691	0.527	7.27111e-07	2.36631e-07	0.187457	0.739	0.623	0.00010743	1.00427e-11	0.23127	0.672	0.544	4.55939e-09	5.1669e-23	0.248381	0.629	0.487	2.34577e-20	2.36631e-07	2.06676e-22
9	CXCR3	2.93893e-09	0.451593	0.537	0.283	1.33427e-06	7.92959e-15	0.224428	0.245	0.092	3.60003e-12	1.01037e-08	0.405794	0.409	0.209	4.58706e-06	1.01881e-22	0.165239	0.137	0.043	4.62541e-20	1.01037e-08	4.07525e-22
9	HLA-DMA	3.18506e-10	0.126985	0.121	0.061	1.44602e-07	7.35994e-05	0.07347	0.124	0.073	0.0334141	9.09142e-21	0.147491	0.149	0.041	4.1275e-18	7.40807e-22	0.139043	0.173	0.074	3.36326e-19	7.35994e-05	2.96323e-21
9	PIK3IP1	1.58047e-21	0.374041	0.607	0.364	7.17533e-19	1.18364e-08	0.191099	0.846	0.782	5.37375e-06	1.84101e-16	0.265908	0.404	0.238	8.35817e-14	0.2676	0.0254133	0.858	0.875	1	0.2676	6.32188e-21
9	CCR7	2.16347e-11	0.356959	0.701	0.551	9.82214e-09	4.91902e-05	0.154559	0.559	0.477	0.0223324	7.464e-21	0.383302	0.429	0.295	3.38866e-18	9.40008e-05	0.0982754	0.58	0.564	0.0426764	9.40008e-05	2.9856e-20
9	LGALS1	6.45967e-19	0.634969	0.426	0.38	2.93269e-16	3.47835e-10	0.566559	0.346	0.303	1.57917e-07	2.58905e-10	0.287126	0.184	0.184	1.17543e-07	1.46424e-18	0.570029	0.228	0.158	6.64765e-16	3.47835e-10	2.58387e-18
9	IL2RB	1.18626e-12	0.361205	0.799	0.621	5.38562e-10	3.98797e-18	0.293571	0.529	0.391	1.81054e-15	8.09751e-11	0.330255	0.529	0.366	3.67627e-08	8.91683e-18	0.208958	0.42	0.255	4.04824e-15	8.09751e-11	1.59519e-17
9	HLA-DPA1	7.14026e-06	0.237377	0.322	0.254	0.00324168	0.000304739	0.139301	0.271	0.223	0.138352	0.000308569	0.140728	0.181	0.121	0.14009	9.00912e-18	0.233034	0.179	0.108	4.09014e-15	0.000308569	3.60365e-17
9	TRAT1	0.00296963	0.144544	0.43	0.337	1	0.0469654	0.0515992	0.252	0.238	1	0.000122334	0.181703	0.529	0.447	0.0555398	1.91596e-16	0.154786	0.371	0.255	8.69847e-14	0.0469654	7.66385e-16
9	TNFRSF25	5.53674e-16	0.142727	0.191	0.073	2.51368e-13	6.86385e-07	0.10195	0.229	0.129	0.000311619	8.22253e-14	0.0989481	0.156	0.056	3.73303e-11	2.65924e-09	0.065847	0.129	0.071	1.20729e-06	6.86385e-07	2.2147e-15
9	HLA-DRA	1.44124e-05	0.340087	0.164	0.057	0.00654324	0.000178883	0.175919	0.147	0.056	0.0812131	1.17023e-05	0.313007	0.159	0.032	0.00531286	7.19297e-16	0.383088	0.16	0.042	3.26561e-13	0.000178883	2.87719e-15
9	ZAP70	3.33667e-14	0.18819	0.332	0.173	1.51485e-11	0.000894171	0.0476648	0.111	0.063	0.405953	7.62173e-15	0.137126	0.231	0.115	3.46026e-12	9.50191e-11	0.0760402	0.15	0.082	4.31387e-08	0.000894171	3.04869e-14
9	KLRB1	1.19226e-10	0.66416	0.383	0.19	5.41286e-08	1.24652e-13	0.784056	0.454	0.227	5.65922e-11	1.58673e-05	0.413486	0.263	0.092	0.00720373	2.86389e-08	0.455028	0.326	0.128	1.3002e-05	1.58673e-05	4.9861e-13
9	CD69-CD69-Ab	0.229165	0.0478432	1	1	1	0.858002	0.0114495	0.729	0.825	1	3.68806e-13	0.233656	1	0.998	1.67438e-10	0.0358432	0.073514	0.831	0.767	1	0.858002	1.47522e-12
9	STAT6	0.000164138	0.0828097	0.228	0.147	0.0745186	0.000191951	0.0743186	0.229	0.148	0.0871457	7.3184e-13	0.135792	0.243	0.133	3.32255e-10	3.81889e-06	0.0632688	0.165	0.114	0.00173377	0.000191951	2.92736e-12
9	RGS1	0.267136	0.0988661	0.718	0.633	1	1.6587e-10	0.46975	0.667	0.566	7.53049e-08	0.0232358	0.164759	0.546	0.489	1	2.08531e-12	0.320456	0.661	0.622	9.4673e-10	0.267136	8.34123e-12
9	DUSP2	0.0245799	0.125496	0.966	0.929	1	0.825176	0.0116621	0.549	0.609	1	2.01194e-11	0.334358	0.94	0.88	9.13419e-09	4.46096e-08	0.192701	0.711	0.689	2.02528e-05	0.825176	8.04775e-11
9	PRDM1	4.51493e-11	0.329068	0.487	0.307	2.04978e-08	1.64584e-06	0.146163	0.242	0.163	0.00074721	4.85676e-08	0.214684	0.213	0.117	2.20497e-05	0.00119485	0.070891	0.184	0.132	0.542464	0.00119485	1.80597e-10
9	IKZF2	7.02448e-08	0.326252	0.557	0.397	3.18911e-05	3.54981e-08	0.159263	0.235	0.163	1.61161e-05	1.352e-08	0.26419	0.382	0.235	6.13809e-06	4.1506e-05	0.0695504	0.126	0.102	0.0188437	4.1506e-05	5.40801e-08
9	STAT3	1.65016e-08	0.185945	0.651	0.55	7.49172e-06	0.0392188	0.0506034	0.239	0.221	1	0.0650942	0.0490683	0.454	0.424	1	5.65097e-05	0.0611969	0.224	0.168	0.0256554	0.0650942	6.60063e-08
9	CNOT2	0.011843	0.0826197	0.473	0.368	1	0.00585528	0.0608262	0.268	0.206	1	1.91525e-08	0.146384	0.471	0.335	8.69525e-06	1.7712e-07	0.080326	0.292	0.202	8.04124e-05	0.011843	7.66101e-08
9	KLRB1-CD161-Ab	0.0459158	0.0938033	0.953	0.956	1	0.000188687	0.550546	0.588	0.454	0.0856641	2.43926e-08	0.233094	0.868	0.859	1.10742e-05	0.00223057	0.309484	0.383	0.261	1	0.0459158	9.75703e-08
9	STAT4	7.31686e-08	0.252314	0.577	0.498	3.32185e-05	0.000394174	0.0772097	0.209	0.161	0.178955	5.31584e-06	0.172326	0.397	0.416	0.00241339	0.0250129	0.0321556	0.161	0.133	1	0.0250129	2.92674e-07
9	FOXP3	4.28925e-07	0.456653	0.513	0.373	0.000194732	0.000155893	0.226236	0.356	0.298	0.0707754	4.42042e-06	0.402508	0.261	0.21	0.00200687	0.19842	0.0468449	0.157	0.185	1	0.19842	1.7157e-06
9	CD63	0.000168998	0.114652	0.315	0.259	0.0767251	0.665173	0.0117681	0.288	0.279	1	1.29729e-05	0.1041	0.241	0.165	0.00588969	5.62958e-07	0.0894724	0.276	0.199	0.000255583	0.665173	2.25183e-06
9	RORA	9.97789e-05	0.113294	0.315	0.205	0.0452996	0.00209187	0.0679384	0.225	0.177	0.949708	0.0267134	0.0533345	0.171	0.119	1	2.93016e-05	0.065945	0.222	0.156	0.0133029	0.0267134	0.000117201
9	CD80-CD80-Ab	0.0779392	0.0719153	0.856	0.845	1	0.0252777	0.304479	0.235	0.22	1	0.82648	0.00904975	0.665	0.637	1	0.0157907	0.203833	0.254	0.193	1	0.82648	0.0616823
9	CCR7-CD197-Ab	0.0998283	0.0862296	0.993	0.996	1	0.0290021	0.157022	0.987	0.975	1	0.601296	0.0215638	1	0.999	1	0.0595998	0.0669298	0.997	0.987	1	0.601296	0.111058
10	CD28-CD28-Ab	0.00269565	0.314634	1	1	1	3.62103e-44	0.718105	1	0.998	1.64395e-41	4.99814e-07	0.362322	1	1	0.000226916	2.35544e-39	0.543823	1	1	1.06937e-36	0.00269565	1.44841e-43
10	CD5-CD5-Ab	0.0366172	0.220171	1	1	1	3.45614e-38	0.611009	1	1	1.56909e-35	4.01977e-05	0.289744	1	1	0.0182498	7.00907e-37	0.521979	1	1	3.18212e-34	0.0366172	1.38246e-37
10	IL7R-CD127-Ab	0.0521317	0.268697	1	0.984	1	4.85165e-28	0.787106	1	0.997	2.20265e-25	0.000674514	0.314443	1	0.995	0.306229	0.000150358	0.228406	0.99	0.99	0.0682625	0.0521317	1.94066e-27
10	CCR4-CD194-Ab	0.00134927	0.379624	1	0.977	0.612571	1.6599e-17	1.04041	0.962	0.659	7.53596e-15	0.000108889	0.401747	1	0.965	0.0494355	1.31432e-07	0.683973	0.891	0.551	5.967e-05	0.00134927	6.63961e-17
10	KLRB1-CD161-Ab	4.81558e-06	0.593809	0.973	0.956	0.00218627	4.86716e-15	1.40688	0.847	0.45	2.20969e-12	1.62031e-15	0.851189	0.9	0.859	7.35619e-13	1.16084e-11	1.34244	0.594	0.262	5.27022e-09	4.81558e-06	6.48122e-15
10	PTPRC-CD45RO-Ab	0.00845455	0.369387	1	0.949	1	1.09926e-11	0.696592	1	0.854	4.99066e-09	5.13097e-08	0.836833	0.983	0.815	2.32946e-05	1.91518e-13	1.06068	0.979	0.645	8.69493e-11	0.00845455	7.66073e-13
10	CCR6-CD196-Ab	0.000756493	0.371531	1	0.98	0.343448	7.80226e-13	0.904059	0.66	0.324	3.54223e-10	0.264361	0.119755	1	0.97	1	1.39519e-09	1.18525	0.677	0.426	6.33418e-07	0.264361	3.1209e-12
10	CD24-CD24-Ab	0.000119916	0.420209	1	0.987	0.054442	0.0440608	0.0743146	0.316	0.239	1	0.0065637	0.226573	0.983	0.976	1	0.350422	0.0317239	0.318	0.248	1	0.350422	0.000479579
10	TNF	0.208671	0.36609	0.892	0.818	1	0.0265479	0.152091	0.177	0.141	1	0.0124432	0.623101	0.9	0.706	1	0.00182367	0.245646	0.182	0.116	0.827945	0.208671	0.00727474
10	KLRB1	0.78835	0.0655478	0.297	0.197	1	0.077517	0.201046	0.493	0.229	1	0.77571	0.0559525	0.217	0.096	1	0.00307121	0.438704	0.406	0.133	1	0.78835	0.0122284
10	PRDM1	0.359488	0.122784	0.486	0.314	1	0.356272	0.0321607	0.182	0.165	1	0.900484	0.0104382	0.2	0.12	1	0.223787	0.0466068	0.177	0.133	1	0.900484	0.636986
11	GZMH	6.29744e-124	1.17414	0.66	0.006	2.85904e-121	2.4336e-21	2.04528	0.987	0.027	1.10485e-18	0.0227678	0.123167	0.118	0	1	0.00176757	1.99174	0.826	0.001	0.802479	0.0227678	2.51898e-123
11	PRF1	5.07454e-41	1.16975	0.634	0.073	2.30384e-38	8.76075e-87	0.775043	0.715	0.092	3.97738e-84	4.0321e-06	0.920342	0.412	0.017	0.00183058	1.82821e-09	0.683421	0.478	0.028	8.30007e-07	4.0321e-06	3.5043e-86
11	TBX21	6.69473e-13	0.486192	0.539	0.185	3.03941e-10	1.47643e-69	0.784811	0.759	0.066	6.70299e-67	0.0975486	0.18142	0.397	0.208	1	5.10921e-11	0.364418	0.391	0.025	2.31958e-08	0.0975486	5.90571e-69
11	ITGB2	1.37938e-22	0.428551	0.681	0.405	6.26241e-20	6.04026e-68	0.844912	1	0.751	2.74228e-65	0.00197118	0.184133	0.368	0.192	0.894917	2.73777e-11	0.731939	1	0.761	1.24295e-08	0.00197118	2.4161e-67
11	NKG7	1.23889e-55	2.10992	0.979	0.031	5.62455e-53	1.86812e-20	2.62615	1	0.061	8.48125e-18	1.63674e-08	0.98738	0.485	0.004	7.43079e-06	0.000346747	3.15531	1	0.011	0.157423	0.000346747	4.95555e-55
11	GZMB	3.76459e-19	2.77665	0.55	0.01	1.70912e-16	1.34432e-49	0.283675	0.215	0.001	6.10323e-47	0.074244	0.82688	0.132	0.001	1	0.494609	1.06899	0.391	0	1	0.494609	5.37729e-49
11	CST7	7.01794e-33	1.02459	0.869	0.142	3.18614e-30	4.12475e-45	1.57105	0.968	0.144	1.87264e-42	2.66052e-06	0.72946	0.426	0.052	0.00120787	1.11814e-09	1.64281	0.957	0.074	5.07636e-07	2.66052e-06	1.6499e-44
11	CD52	7.75325e-05	0.255203	0.963	0.878	0.0351998	2.20321e-41	0.613389	1	0.999	1.00026e-38	9.75381e-07	0.587694	0.868	0.622	0.000442823	0.00100147	0.425221	1	0.994	0.454668	0.00100147	8.81284e-41
11	APOBEC3G	1.74466e-29	1.05598	0.916	0.331	7.92074e-27	4.66954e-31	0.441225	0.576	0.203	2.11997e-28	1.76065e-09	1.118	0.824	0.152	7.99335e-07	7.01303e-07	0.432729	0.435	0.135	0.000318392	7.01303e-07	1.86782e-30
11	IFITM2	2.86875e-13	0.376073	0.555	0.351	1.30241e-10	8.5527e-25	0.515018	0.943	0.736	3.88292e-22	0.00647568	0.166302	0.25	0.137	1	0.000902025	0.443383	0.913	0.64	0.409519	0.00647568	3.42108e-24
11	GAPDH	1.55308e-22	0.586308	0.979	0.938	7.05097e-20	2.46295e-05	0.225003	0.962	0.854	0.0111818	3.33315e-16	0.898297	0.985	0.924	1.51325e-13	0.0127502	0.414594	1	0.891	1	0.0127502	6.21231e-22
11	XBP1	2.18908e-19	0.479875	0.728	0.487	9.93842e-17	1.25398e-11	0.245813	0.437	0.212	5.69305e-09	2.34174e-14	0.823206	0.765	0.456	1.06315e-11	0.100302	0.167148	0.522	0.303	1	0.100302	8.75632e-19
11	CCL4	4.15133e-19	3.75019	0.995	0.139	1.8847e-16	8.26167e-15	1.5029	0.487	0.013	3.7508e-12	0.00213844	4.66333	0.588	0.023	0.970852	0.406035	1.11927	0.348	0.002	1	0.406035	1.66053e-18
11	TNF	4.76139e-19	1.15258	1	0.814	2.16167e-16	7.39979e-05	0.354378	0.247	0.14	0.033595	1.08312e-14	1.82814	0.985	0.705	4.91737e-12	0.0466848	0.550708	0.304	0.116	1	0.0466848	1.90456e-18
11	IFNG	7.59186e-19	2.35266	1	0.408	3.4467e-16	5.98157e-07	0.483885	0.354	0.05	0.000271563	3.07136e-07	2.98439	0.868	0.227	0.00013944	0.0690498	0.475186	0.217	0.027	1	0.0690498	3.03674e-18
11	IL18RAP	2.21419e-18	0.790105	0.571	0.063	1.00524e-15	9.78571e-11	0.174739	0.184	0.025	4.44271e-08	4.83777e-05	0.444031	0.294	0.018	0.0219635	0.000447321	0.154451	0.174	0.005	0.203084	0.000447321	8.85678e-18
11	TARP-refseq	5.83293e-11	0.302497	0.225	0.032	2.64815e-08	6.98068e-18	0.422303	0.38	0.048	3.16923e-15	6.07347e-06	0.366558	0.324	0.028	0.00275735	8.77975e-08	1.1923	0.696	0.067	3.98601e-05	6.07347e-06	2.79227e-17
11	GZMA	1.60104e-17	0.824129	0.654	0.054	7.26872e-15	2.22962e-17	1.31035	0.943	0.123	1.01225e-14	0.000510203	0.562434	0.426	0.015	0.231632	0.000717858	1.74883	0.826	0.058	0.325907	0.000717858	6.40416e-17
11	LAMP1	0.000126253	0.142399	0.565	0.474	0.0573188	9.61836e-15	0.284702	0.734	0.523	4.36674e-12	0.00556596	0.159743	0.529	0.406	1	0.000223861	0.333104	0.739	0.44	0.101633	0.00556596	3.84734e-14
11	IFITM3	2.16773e-10	0.203464	0.272	0.144	9.84148e-08	1.211e-14	0.313648	0.563	0.341	5.49795e-12	0.0418604	0.0825011	0.147	0.071	1	0.0387981	0.246148	0.696	0.431	1	0.0418604	4.84401e-14
11	HLA-A	1.44633e-07	0.171311	1	1	6.56632e-05	4.54765e-14	0.265348	1	1	2.06463e-11	1.14007e-07	0.300981	1	1	5.1759e-05	2.2569e-06	0.47181	1	0.999	0.00102463	2.2569e-06	1.81906e-13
11	HLA-DPA1	7.26808e-14	0.531309	0.649	0.247	3.29971e-11	1.24605e-13	0.436978	0.677	0.217	5.65706e-11	0.773761	0.0241194	0.176	0.123	1	0.0181019	0.38852	0.348	0.111	1	0.773761	2.90723e-13
11	ITGA4	1.50443e-13	0.311757	0.408	0.154	6.83012e-11	0.0104056	0.142386	0.544	0.362	1	0.285094	0.0491601	0.132	0.07	1	0.0280016	0.315578	0.609	0.316	1	0.285094	6.01772e-13
11	CCL5	1.19822e-12	2.46368	1	0.115	5.43992e-10	2.17937e-13	1.79133	0.987	0.139	9.89436e-11	0.00041933	2.70933	0.853	0.033	0.190376	0.00183002	2.4874	0.957	0.045	0.83083	0.00183002	8.71749e-13
11	ADA	8.77826e-12	0.255687	0.204	0.049	3.98533e-09	0.000149645	0.12333	0.228	0.131	0.0679387	0.108259	0.083098	0.147	0.059	1	0.0405503	0.212855	0.261	0.205	1	0.108259	3.5113e-11
11	CD63	3.05059e-06	0.177185	0.372	0.258	0.00138497	6.31248e-11	0.235936	0.506	0.275	2.86587e-08	7.26399e-06	0.275956	0.338	0.167	0.00329785	6.84137e-08	0.515099	0.609	0.202	3.10598e-05	7.26399e-06	2.52499e-10
11	PTPRC-CD45RO-Ab	6.15426e-10	0.385115	0.984	0.948	2.79404e-07	0.00530418	0.327928	0.975	0.855	1	1.06026e-05	0.632791	0.971	0.815	0.00481358	0.0248997	0.930739	0.957	0.649	1	0.0248997	2.46171e-09
11	BIN2	0.0827564	0.0562277	0.277	0.227	1	9.82575e-10	0.257834	0.81	0.659	4.46089e-07	0.0059946	0.10241	0.176	0.066	1	0.000232679	0.408806	0.957	0.673	0.105636	0.0827564	3.9303e-09
11	LGALS1	3.04684e-06	0.406121	0.628	0.375	0.00138327	1.96216e-09	0.77739	0.741	0.298	8.90819e-07	0.000141865	0.457825	0.588	0.181	0.0644069	0.295771	0.330667	0.435	0.16	1	0.295771	7.84863e-09
11	CBLB	9.34666e-09	0.243401	0.424	0.198	4.24338e-06	0.0614792	0.0409662	0.114	0.069	1	0.0320988	0.216635	0.588	0.314	1	0.0114146	0.218631	0.391	0.158	1	0.0614792	3.73866e-08
11	STAT4	0.000163364	0.219145	0.702	0.496	0.0741674	0.000395963	0.106328	0.259	0.161	0.179767	2.83335e-08	0.526761	0.735	0.414	1.28634e-05	0.00990265	0.189954	0.348	0.134	1	0.00990265	1.13334e-07
11	KLRB1-CD161-Ab	3.13265e-05	0.241636	0.995	0.955	0.0142222	0.975391	0.00617537	0.595	0.456	1	2.72579e-07	0.515987	0.926	0.859	0.000123751	0.0170372	1.3775	0.522	0.266	1	0.975391	1.09032e-06
11	KLRB1	3.28047e-07	0.6628	0.508	0.189	0.000148933	0.00422548	0.393786	0.481	0.23	1	0.00420069	0.790774	0.397	0.095	1	0.0370621	1.06564	0.522	0.136	1	0.0370621	1.31219e-06
11	S100A10	1.37708e-06	0.395523	0.901	0.725	0.000625194	1.72216e-05	0.239691	0.943	0.823	0.00781859	4.31663e-07	0.939966	0.853	0.463	0.000195975	0.0327317	0.351846	1	0.715	1	0.0327317	1.72665e-06
11	CD4	0.00383208	0.112987	0.419	0.293	1	3.42544e-06	0.197647	0.772	0.688	0.00155515	0.000145724	0.216231	0.353	0.146	0.0661588	0.0265957	0.246963	0.783	0.657	1	0.0265957	1.37017e-05
11	GNLY	0.0264724	0.866546	0.22	0.003	1	3.95474e-06	1.8218	0.494	0.007	0.00179545	0.0196598	2.35867	0.647	0.006	1	0.10443	2.86528	0.739	0.014	1	0.10443	1.58189e-05
11	FYN	3.98882e-06	0.199734	0.984	0.951	0.00181092	0.274702	0.0473869	0.753	0.737	1	0.948288	0.00450092	1	0.972	1	0.00155665	0.363948	0.913	0.686	0.70672	0.948288	1.59552e-05
11	CD247	9.32116e-06	0.133526	0.251	0.11	0.00423181	0.0867431	0.0569727	0.291	0.211	1	0.0196634	0.115063	0.191	0.115	1	0.336513	0.0940289	0.391	0.272	1	0.336513	3.72841e-05
11	IFNGR1	1.52792e-05	0.104117	0.199	0.097	0.00693675	0.00843234	0.0665297	0.184	0.116	1	0.00140956	0.140549	0.235	0.108	0.639938	0.010373	0.148755	0.261	0.082	1	0.010373	6.11154e-05
11	SELPLG	7.44324e-05	0.318044	0.534	0.281	0.0337923	0.000526488	0.161591	0.861	0.756	0.239026	0.00063704	0.482761	0.676	0.333	0.289216	0.0174818	0.304731	0.87	0.512	1	0.0174818	0.000297697
11	CCND2	0.386289	0.0416692	0.419	0.41	1	0.0031503	0.111035	0.354	0.244	1	0.00221688	0.221325	0.574	0.322	1	0.515621	0.0575847	0.304	0.192	1	0.515621	0.00883808
11	GNAI2	0.548059	0.0165891	0.168	0.147	1	0.00284066	0.096419	0.31	0.192	1	0.973182	0.00167656	0.176	0.171	1	0.282999	0.114894	0.391	0.378	1	0.973182	0.0113143
11	PTPRC	0.917653	0.00451942	0.791	0.787	1	0.00344778	0.126925	0.791	0.699	1	0.322924	0.0701961	0.779	0.82	1	0.144332	0.162082	0.652	0.582	1	0.917653	0.0137199
11	PRDM1	0.0392417	0.122612	0.403	0.312	1	0.805483	0.00974063	0.203	0.165	1	0.00352927	0.30158	0.382	0.119	1	0.0628492	0.238952	0.304	0.134	1	0.805483	0.0140425
11	CASP5	0.0936368	0.0549738	0.246	0.2	1	0.687206	0.0134895	0.228	0.206	1	0.00580938	0.129686	0.235	0.115	1	0.356838	0.099536	0.348	0.306	1	0.687206	0.0230358
11	CD74	0.238899	0.0733029	0.801	0.809	1	0.00600407	0.182681	0.753	0.707	1	0.833427	0.0206521	0.853	0.81	1	0.0326269	0.397294	0.913	0.661	1	0.833427	0.0238009
11	PDIA6	0.0810351	0.0439555	0.136	0.101	1	0.0171731	0.07268	0.253	0.177	1	0.0373396	0.101458	0.191	0.093	1	0.0184747	0.224039	0.478	0.232	1	0.0810351	0.0669432
11	LAP3	0.8846	0.00492102	0.262	0.232	1	0.288963	0.0373513	0.241	0.217	1	0.385169	0.0412193	0.191	0.145	1	0.114778	0.121998	0.217	0.135	1	0.8846	0.385944
12	CD74	2.19344e-47	1.17421	0.991	0.806	9.95822e-45	4.32084e-64	1.40909	1	0.705	1.96166e-61	1.53409e-30	1.18821	0.983	0.81	6.96475e-28	1.42259e-38	1.55669	0.967	0.66	6.45855e-36	1.53409e-30	1.72833e-63
12	CD52	4.29478e-20	0.783696	0.991	0.879	1.94983e-17	9.10793e-35	0.704027	1	0.999	4.135e-32	1.22452e-33	1.60673	1	0.621	5.55932e-31	3.94356e-52	1.18019	1	0.994	1.79038e-49	4.29478e-20	1.57742e-51
12	HLA-DPA1	4.32351e-35	1.28685	0.935	0.247	1.96287e-32	3.14939e-42	1.13078	0.909	0.218	1.42982e-39	3.66177e-13	1.2073	0.767	0.12	1.66244e-10	1.88911e-18	1.22234	0.917	0.108	8.57658e-16	3.66177e-13	1.25976e-41
12	ITGB2	5.11871e-19	0.521422	0.72	0.407	2.32389e-16	9.27316e-30	0.710508	0.99	0.753	4.21002e-27	1.29315e-25	0.744784	0.6	0.191	5.87088e-23	2.73199e-33	0.806175	0.95	0.761	1.24032e-30	5.11871e-19	1.0928e-32
12	APOBEC3G	1.74132e-18	1.12421	0.944	0.337	7.90558e-16	9.06619e-32	0.571065	0.727	0.204	4.11605e-29	8.66472e-13	1.5181	0.9	0.153	3.93378e-10	6.69398e-33	0.653661	0.633	0.134	3.03907e-30	8.66472e-13	2.67759e-32
12	S100A10	3.13402e-09	0.649775	0.963	0.726	1.42285e-06	6.82389e-11	0.452771	0.98	0.824	3.09805e-08	1.11858e-12	1.45397	0.933	0.463	5.07834e-10	2.9913e-30	1.17633	0.95	0.715	1.35805e-27	3.13402e-09	1.19652e-29
12	HLA-A	6.79754e-10	0.265764	1	1	3.08608e-07	2.31131e-17	0.372419	1	1	1.04934e-14	4.34214e-15	0.470223	1	1	1.97133e-12	1.16659e-26	0.65202	1	0.999	5.29634e-24	6.79754e-10	4.66638e-26
12	GAPDH	1.63987e-22	0.777421	1	0.938	7.44502e-20	3.02001e-09	0.393313	0.96	0.854	1.37108e-06	1.61367e-26	1.24712	1	0.924	7.32605e-24	7.53619e-22	0.987255	0.983	0.891	3.42143e-19	3.02001e-09	6.45467e-26
12	LGALS1	3.33003e-19	1.12521	0.813	0.375	1.51183e-16	1.62972e-10	1.08759	0.869	0.299	7.39892e-08	1.42815e-23	1.67126	0.767	0.181	6.4838e-21	5.85578e-13	2.01362	0.867	0.158	2.65852e-10	1.62972e-10	5.7126e-23
12	CD2.2nd	0.882373	0.0103529	0.935	0.882	1	2.84652e-23	0.569256	0.889	0.682	1.29232e-20	2.61396e-05	0.353528	0.883	0.88	0.0118674	7.17992e-09	0.41341	0.717	0.564	3.25968e-06	0.882373	1.13861e-22
12	ANXA5	1.88626e-12	0.477017	0.505	0.17	8.56361e-10	1.89436e-15	0.426512	0.737	0.313	8.60039e-13	3.40148e-12	0.973178	0.683	0.091	1.54427e-09	2.20667e-21	0.984234	0.833	0.209	1.00183e-18	3.40148e-12	8.82666e-21
12	IL32	0.000788542	0.2946	0.888	0.848	0.357998	1.49125e-20	0.676179	1	0.98	6.77028e-18	1.95817e-13	1.29548	0.717	0.368	8.8901e-11	3.05215e-19	1.27445	0.967	0.749	1.38568e-16	0.000788542	5.965e-20
12	HLA-DQB1	1.12964e-10	0.898085	0.869	0.283	5.12857e-08	1.09559e-19	0.63155	0.646	0.129	4.97396e-17	1.06745e-05	1.13608	0.717	0.076	0.00484622	3.6297e-09	0.449895	0.383	0.016	1.64788e-06	1.06745e-05	4.38235e-19
12	CXCR3	3.5122e-06	0.608006	0.72	0.287	0.00159454	2.20916e-18	0.540771	0.556	0.092	1.00296e-15	0.000213717	0.750815	0.617	0.213	0.0970276	8.1357e-08	0.441824	0.367	0.045	3.69361e-05	0.000213717	8.83665e-18
12	CD80-CD80-Ab	0.962157	0.00320553	0.841	0.846	1	0.749135	0.0720751	0.283	0.22	1	5.19919e-17	0.917352	0.867	0.637	2.36043e-14	6.97384e-07	1.71677	0.633	0.194	0.000316613	0.962157	2.07967e-16
12	HLA-DMA	3.28182e-15	0.309246	0.327	0.059	1.48994e-12	1.10474e-16	0.316015	0.384	0.072	5.01554e-14	1.23656e-13	0.42146	0.283	0.043	5.61398e-11	3.66839e-10	0.351308	0.4	0.077	1.66545e-07	3.66839e-10	4.41898e-16
12	TBX21	3.14807e-07	0.464462	0.561	0.189	0.000142922	1.21502e-08	0.324667	0.354	0.075	5.51619e-06	0.00275224	0.381844	0.417	0.208	1	1.27981e-16	0.249137	0.3	0.025	5.81032e-14	0.00275224	5.11922e-16
12	RUNX3	0.437142	0.0657645	0.972	0.863	1	2.11072e-16	0.447672	0.818	0.49	9.58269e-14	6.83412e-10	0.784224	0.9	0.542	3.10269e-07	0.251263	0.0793994	0.5	0.417	1	0.437142	8.4429e-16
12	HLA-DRA	1.12162e-11	1.29086	0.813	0.05	5.09216e-09	3.73997e-16	1.16986	0.828	0.051	1.69795e-13	0.00017275	1.28625	0.7	0.033	0.0784284	1.05294e-06	1.36103	0.867	0.044	0.000478033	0.00017275	1.49599e-15
12	IFITM2	6.28324e-10	0.428468	0.589	0.353	2.85259e-07	9.91349e-11	0.413141	0.899	0.738	4.50073e-08	5.74356e-15	0.631183	0.45	0.136	2.60758e-12	0.0165557	0.201248	0.7	0.64	1	0.0165557	2.29742e-14
12	CST7	1.5603e-14	0.925748	0.701	0.153	7.08375e-12	6.727e-12	0.980015	0.879	0.15	3.05406e-09	1.46928e-08	1.08257	0.467	0.052	6.67052e-06	1.19308e-09	0.747878	0.45	0.074	5.41657e-07	1.46928e-08	6.24119e-14
12	PTPRC-CD45RO-Ab	4.80544e-12	0.570561	1	0.948	2.18167e-09	1.42228e-06	0.715465	0.99	0.856	0.000645715	1.73877e-14	1.18555	1	0.815	7.894e-12	3.27287e-05	1.0695	0.967	0.648	0.0148588	3.27287e-05	6.95506e-14
12	CD4	2.76822e-09	0.310541	0.505	0.293	1.25677e-06	1.67004e-07	0.274902	0.859	0.687	7.58199e-05	2.02456e-14	0.51729	0.5	0.146	9.19149e-12	0.0068205	0.189325	0.833	0.656	1	0.0068205	8.09823e-14
12	PRF1	1.20614e-06	0.594129	0.449	0.082	0.000547589	2.63758e-13	0.385496	0.434	0.099	1.19746e-10	0.000339115	0.731803	0.333	0.018	0.153958	1.55226e-07	0.243449	0.167	0.028	7.04724e-05	0.000339115	1.05503e-12
12	CD63	0.00838223	0.132733	0.364	0.26	1	1.62057e-06	0.218858	0.465	0.277	0.000735741	7.07046e-08	0.364112	0.417	0.167	3.20999e-05	4.03933e-13	0.42237	0.6	0.201	1.83385e-10	0.00838223	1.61573e-12
12	CD6	2.60044e-06	0.298815	0.935	0.871	0.0011806	6.03998e-08	0.31966	0.879	0.693	2.74215e-05	0.00083586	0.247767	0.95	0.915	0.37948	2.65184e-12	0.502911	0.9	0.739	1.20394e-09	0.00083586	1.06074e-11
12	GZMA	3.20788e-12	1.0251	0.664	0.061	1.45638e-09	1.05247e-11	1.38038	0.869	0.129	4.77823e-09	1.8848e-11	1.25394	0.567	0.015	8.55701e-09	2.17597e-08	1.65671	0.617	0.057	9.87888e-06	2.17597e-08	1.28315e-11
12	CD3E	0.174015	0.0763051	0.897	0.892	1	0.0140008	0.116964	1	0.963	1	3.41019e-12	0.49935	0.867	0.855	1.54823e-09	1.53325e-07	0.299995	0.983	0.973	6.96093e-05	0.174015	1.36408e-11
12	CNOT2	4.38205e-12	0.369187	0.542	0.37	1.98945e-09	0.488154	0.0269474	0.212	0.208	1	2.27823e-07	0.340878	0.517	0.338	0.000103432	0.702408	0.0190102	0.25	0.206	1	0.702408	1.75282e-11
12	CD3D	0.0264737	0.130493	0.925	0.941	1	9.14277e-07	0.244178	0.939	0.941	0.000415082	8.3299e-12	0.544193	0.95	0.907	3.78177e-09	4.67836e-12	0.447787	1	0.918	2.12397e-09	0.0264737	1.87134e-11
12	CCR5	0.000229709	0.14162	0.15	0.016	0.104288	4.56336e-08	0.197653	0.192	0.023	2.07176e-05	0.00318016	0.189515	0.133	0.005	1	8.92736e-12	0.229571	0.183	0.006	4.05302e-09	0.00318016	3.57094e-11
12	LCK	0.00107033	0.19444	0.43	0.34	0.485929	4.09833e-05	0.20896	0.929	0.855	0.0186064	3.20605e-11	0.583466	0.633	0.212	1.45554e-08	1.14276e-07	0.353279	0.917	0.823	5.18814e-05	0.00107033	1.28242e-10
12	ITGA4	3.63669e-11	0.387163	0.523	0.155	1.65106e-08	2.71516e-07	0.371088	0.707	0.362	0.000123268	1.03256e-10	0.502614	0.433	0.069	4.6878e-08	6.80441e-06	0.407023	0.6	0.316	0.0030892	6.80441e-06	1.45468e-10
12	ADA	3.89516e-11	0.380129	0.252	0.05	1.7684e-08	1.01203e-06	0.207055	0.303	0.131	0.000459462	6.85593e-06	0.360451	0.283	0.059	0.00311259	4.34508e-05	0.266508	0.467	0.204	0.0197267	4.34508e-05	1.55806e-10
12	SELPLG	2.93544e-08	0.638629	0.645	0.282	1.33269e-05	0.000905718	0.193617	0.889	0.756	0.411196	8.86389e-07	0.77982	0.8	0.332	0.000402421	5.24804e-11	0.517645	0.767	0.512	2.38261e-08	0.000905718	2.09922e-10
12	BAX	0.0488249	0.0824717	0.168	0.153	1	0.00174847	0.135442	0.374	0.203	0.793806	1.69768e-10	0.359861	0.35	0.118	7.70744e-08	0.00415624	0.189426	0.567	0.379	1	0.0488249	6.7907e-10
12	IFNG	2.64628e-10	2.24648	0.972	0.415	1.20141e-07	7.93677e-09	0.879003	0.495	0.051	3.60329e-06	1.24034e-05	2.71842	0.85	0.227	0.00563116	1.19449e-06	1.06931	0.6	0.025	0.000542298	1.24034e-05	1.05851e-09
12	CD2	0.433985	0.0528885	0.813	0.723	1	3.77952e-10	0.266144	0.455	0.219	1.7159e-07	0.0014215	0.270159	0.833	0.792	0.64536	3.83743e-07	0.277846	0.467	0.167	0.000174219	0.433985	1.51181e-09
12	CCL5	2.21801e-05	2.01686	0.916	0.127	0.0100698	8.53727e-10	1.94167	0.96	0.144	3.87592e-07	0.048982	1.45143	0.55	0.035	1	0.000189743	1.53853	0.567	0.044	0.0861435	0.048982	3.41491e-09
12	TRAC	0.159176	0.0945613	0.991	0.969	1	0.393392	0.0503664	0.98	0.989	1	4.97089e-08	0.507249	0.967	0.949	2.25679e-05	1.54637e-09	0.50352	0.967	0.958	7.02054e-07	0.393392	6.1855e-09
12	PDIA6	0.000432263	0.122236	0.215	0.101	0.196248	4.11061e-08	0.206755	0.394	0.176	1.86622e-05	2.73152e-09	0.382432	0.317	0.093	1.24011e-06	1.78871e-09	0.356147	0.517	0.231	8.12074e-07	0.000432263	7.15484e-09
12	CD44	0.90544	0.00662241	0.944	0.958	1	3.99235e-05	0.222969	0.808	0.686	0.0181253	1.11178e-05	0.339207	1	0.905	0.00504746	1.96344e-09	0.392035	0.917	0.711	8.91404e-07	0.90544	7.85378e-09
12	TNF	2.36858e-09	1.0286	0.953	0.817	1.07534e-06	0.00247896	0.340284	0.293	0.14	1	2.42672e-05	1.05832	0.917	0.706	0.0110173	0.0389465	0.304737	0.267	0.116	1	0.0389465	9.47432e-09
12	IFITM3	0.00276414	0.125027	0.262	0.146	1	7.03175e-05	0.205958	0.556	0.342	0.0319241	3.46289e-09	0.315592	0.317	0.07	1.57215e-06	0.158957	0.105023	0.4	0.432	1	0.158957	1.38516e-08
12	CASP5	0.000389056	0.155841	0.318	0.2	0.176631	0.0388275	0.0861962	0.303	0.205	1	3.77035e-09	0.321879	0.35	0.115	1.71174e-06	1.18037e-07	0.35458	0.583	0.305	5.35889e-05	0.0388275	1.50814e-08
12	XBP1	0.00109852	0.230747	0.636	0.491	0.498727	1.83678e-08	0.258094	0.424	0.213	8.33899e-06	0.0329728	0.229706	0.617	0.457	1	0.352421	0.0593118	0.333	0.303	1	0.352421	7.34713e-08
12	DUSP4	0.000138818	0.583985	0.701	0.259	0.0630236	0.00370963	0.162916	0.242	0.065	1	2.46267e-08	1.21513	0.817	0.146	1.11805e-05	0.00028138	0.350403	0.367	0.058	0.127747	0.00370963	9.85069e-08
12	GNAI2	0.204878	0.0465428	0.178	0.147	1	0.000374039	0.144179	0.333	0.193	0.169814	0.0549255	0.102659	0.25	0.171	1	3.7918e-08	0.353886	0.7	0.377	1.72148e-05	0.204878	1.51672e-07
12	LGALS3	0.0375487	0.0814568	0.121	0.057	1	0.0344688	0.104434	0.202	0.09	1	9.63576e-06	0.316909	0.25	0.024	0.00437464	7.07393e-08	0.580463	0.6	0.072	3.21157e-05	0.0375487	2.82957e-07
12	TNFSF10	7.55403e-08	0.578713	0.467	0.168	3.42953e-05	0.644797	0.0241122	0.404	0.303	1	0.000106047	0.595306	0.433	0.095	0.0481452	4.90239e-07	0.243561	0.3	0.108	0.000222568	0.644797	3.02161e-07
12	ICOS-CD278-Ab	0.334698	0.0750151	0.673	0.672	1	0.289254	0.111505	0.808	0.781	1	1.5039e-07	0.57596	0.583	0.516	6.82769e-05	0.0157052	0.333497	0.533	0.471	1	0.334698	6.01559e-07
12	PTPRC	1.65793e-05	0.238758	0.879	0.786	0.00752702	0.0411861	0.112019	0.747	0.7	1	1.87018e-07	0.37303	0.867	0.819	8.49059e-05	0.150236	0.100636	0.683	0.582	1	0.150236	7.4807e-07
12	FAS	0.981295	0.00150942	0.346	0.301	1	0.000245514	0.141367	0.273	0.136	0.111463	1.23504e-06	0.487703	0.433	0.108	0.000560708	2.08776e-07	0.244495	0.35	0.084	9.47845e-05	0.981295	8.35105e-07
12	C10orf54	0.00578576	0.160267	0.981	0.93	1	0.347136	0.0495856	0.515	0.487	1	0.00938378	0.186147	0.933	0.964	1	6.65369e-07	0.323549	0.733	0.502	0.000302078	0.347136	2.66147e-06
12	FYN	4.20573e-06	0.262972	0.991	0.951	0.0019094	0.0861074	0.0924586	0.778	0.737	1	0.0483761	0.14348	1	0.972	1	0.613935	0.0382767	0.667	0.687	1	0.613935	1.68228e-05
12	LAG3	8.51044e-05	0.195434	0.196	0.054	0.0386374	2.2021e-05	0.162087	0.202	0.031	0.00999752	0.000252283	0.308445	0.217	0.02	0.114537	6.78081e-06	0.243709	0.183	0.016	0.00307849	0.000252283	2.7123e-05
12	ATF6B	0.00148484	0.076285	0.15	0.062	0.674116	0.427439	0.0293413	0.202	0.179	1	1.0927e-05	0.129143	0.133	0.038	0.00496086	0.0186891	0.110218	0.317	0.19	1	0.427439	4.37073e-05
12	GZMK	3.64114e-05	0.591103	0.393	0.043	0.0165308	0.000399134	0.74996	0.404	0.067	0.181207	2.14352e-05	1.28371	0.333	0.017	0.00973157	0.000331875	1.41179	0.283	0.047	0.150671	0.000399134	8.57379e-05
12	LAP3	0.0218717	0.102839	0.318	0.231	1	0.01542	0.107115	0.323	0.216	1	0.0224177	0.11736	0.267	0.145	1	6.96949e-05	0.193456	0.35	0.135	0.0316415	0.0224177	0.00027875
12	RORA	0.00345665	0.141397	0.327	0.208	1	0.00330142	0.111937	0.283	0.178	1	7.73732e-05	0.294523	0.367	0.12	0.0351274	0.596087	0.026498	0.15	0.159	1	0.596087	0.000309457
12	IL23R	0.00018815	0.176361	0.439	0.274	0.0854202	0.13612	0.0522582	0.162	0.115	1	0.00146254	0.187317	0.283	0.128	0.663992	0.0292943	0.113435	0.267	0.148	1	0.13612	0.000752389
12	RPN2	0.544162	0.0274193	0.308	0.276	1	0.614351	0.0222387	0.313	0.28	1	0.000418616	0.219858	0.4	0.301	0.190052	0.00236536	0.187573	0.617	0.465	1	0.614351	0.00167341
12	LAMP1	0.0372806	0.10385	0.551	0.476	1	0.00165224	0.153134	0.636	0.525	0.750117	0.018272	0.145358	0.483	0.407	1	0.000475378	0.204921	0.517	0.441	0.215821	0.0372806	0.00190015
12	IGBP1	0.55688	0.0249042	0.262	0.255	1	0.771078	0.0128041	0.283	0.266	1	0.0005221	0.187895	0.3	0.218	0.237033	0.000628451	0.201201	0.383	0.3	0.285317	0.771078	0.00208676
12	LAT	0.0138011	0.12108	0.262	0.174	1	0.00272523	0.158573	0.788	0.694	1	0.00079494	0.289066	0.367	0.154	0.360903	0.0238167	0.158401	0.667	0.679	1	0.0238167	0.00317597
12	NKG7	0.00131756	0.918006	0.449	0.05	0.598171	0.00467681	1.02662	0.616	0.071	1	0.0143882	0.619967	0.233	0.006	1	0.117046	0.621586	0.233	0.012	1	0.117046	0.00525982
12	KLRB1	0.134368	0.230885	0.346	0.195	1	0.471509	0.115528	0.303	0.234	1	0.0375902	0.561093	0.233	0.096	1	0.594998	0.122451	0.2	0.136	1	0.594998	0.142093
Summary statistics of the differentially expressed markers in each identified cluster from the combined analysis of resting and in vitro stimulated CD4+ T cells (n = 43,656). Differential expression analysis and respective P values were calculated in each dataset individually and combined using meta-analysis. Padj, adjusted P value; SLE, systemic lupus erythematosus patient; T1D, type 1 diabtes p…
