# Supplementary material for: Discovery of CD80 and CD86 as recent activation markers on regulatory T cells by protein-RNA single-cell analysis
Source: Genome Med. 2020 Jun 24;12:55. doi: 10.1186/s13073-020-00756-z (PMC7315544; doi:10.1186/s13073-020-00756-z)
Supplement: Supplementary file 6 — Additional file 6: Table S5. Cost comparison of targeted and whole-transcriptome scRNA-seq systems. [file 13073_2020_756_MOESM6_ESM.xlsx]

## Sheet: Table S5
Table S5. Cost comparison of targeted and whole-transcriptome scRNA-seq systems
			mRNA library				Protein library (40-plex panel)
	Cells captured1	Library prep	Required coverage (reads/cell)	Sequencing requirement (x106 reads)	Sequencing cost (mRNA)2		Reagent cost per reaction3	Sequencing requirement (x106 reads)3	Sequencing cost (protein)		Total cost per reaction	Cost per cell
Targeted	15000	~£1,500	3000	45	~£225		~£480	60-300	~£300-1,500		~£2,505-3,705	~£0.167-0.247
Whole-transcriptome	5000	~£1,500	50000	250	~£1,250		~£880	20-100	~£100-500		~£3,730-4,130	~£0.746-0.826
Figures were obtained by comparing a typical single reaction of targeted scRNA-seq using the BD Rhapsody Immune response panel (N = 399 probes) and a whole-transcriptome platform (10X Genomics). Costs were based on approximate current listed prices and can vary depending on factors such as location or discounts available. 1Optimal number of cells captured per reaction, normalised to the same expe…
